# Supplementary material for: Metabolomic Profiling of Pogostemon cablin Reveals Disruption of Secondary Metabolite Biosynthesis Induced by Corynespora cassiicola Infection
Source: Int J Mol Sci. 2025 Apr 13;26(8):3680. doi: 10.3390/ijms26083680 (PMC12027274; doi:10.3390/ijms26083680)
Supplement: Supplementary file 1 [file ijms-26-03680-s001.zip]

Archive with 2 entries (2 files):
- supplementary figures.pdf
- supplementary tables new.xlsx
