# Supplementary material for: Metabolomic Profiling of Pogostemon cablin Reveals Disruption of Secondary Metabolite Biosynthesis Induced by Corynespora cassiicola Infection
Source: Int J Mol Sci. 2025 Apr 13;26(8):3680. doi: 10.3390/ijms26083680 (PMC12027274; doi:10.3390/ijms26083680)
Supplement: Supplementary file 1 [file ijms-26-03680-s001.zip › supplementary tables new.xlsx]

## Sheet: Table S1A
Table S1-1. Putative metabolites with high-confidence annotations from HS-SPME-GC-MS
id	Name	CAS	HMDB ID	Super Class	Class	Sub Class	RI	RI(ref)	RT	Similarity	Mz	CK_1	CK_2	CK_3	CK_4	CK_5	CK_6	LD_TJ_1	LD_TJ_2	LD_TJ_3	LD_TJ_4	LD_TJ_5	LD_TJ_6
1	(1S)-2,6,6-Trimethylbicyclo[3.1.1]hept-2-ene	7785-26-4	HMDB0035658	Lipids and lipid-like molecules	Prenol lipids	Monoterpenoids	1049.37	937	20.265	716	93	3.49281e+06	2.54731e+06	3.19993e+06	2.4095e+06	2.12444e+06	2.56991e+06	1.85447e+06	213555	206154	1.16413e+06	198214	834173
2	1,2-Epoxy-5,9-cyclododecadiene	943-93-1	/	Organoheterocyclic compounds	Epoxides	/	1146.12	/	24.173	757	41	622517	175370	180980	517603	424562	388593	126957	192484	113881	108641	110341	232036
3	1,3,8-p-Menthatriene	18368-95-1	HMDB0037013	Lipids and lipid-like molecules	Prenol lipids	Monoterpenoids	1028.95	1118.7	19.411	715	119	31113	110507	484274	232481	192987	394453	84550	438413	351305	228092	195815	83545.3
4	1,7-Octadiene-3,6-diol, 2,6-dimethyl-	51276-33-6	HMDB0303050	Lipids and lipid-like molecules	Fatty Acyls	Fatty alcohols	1329.05	1277	30.866	685	67	281647	285766	245679	61547.8	88461.4	371967	37389.2	384041	130586	69124.6	145335	353259
5	1-Hepten-3-one	2918-13-0	HMDB0303836	Organic oxygen compounds	Organooxygen compounds	Carbonyl compounds	979.683	862	17.303	882	55	4.08201e+06	2.86722e+06	6.1602e+06	5.90435e+06	4.79144e+06	2.49342e+06	404764	318659	74862.6	178411	453955	225735
6	1-Octen-3-ol	3391-86-4	HMDB0031299	Lipids and lipid-like molecules	Fatty Acyls	Fatty alcohols	982.514	964	17.428	904	57	1.53681e+08	8.3379e+07	1.68201e+08	1.92212e+08	1.25646e+08	1.35624e+08	5.88105e+06	5.38474e+06	4.55002e+06	7.02574e+06	5.01254e+06	6.12733e+06
7	2,2,9,9-Tetramethyldec-5-ene-3,7-diyne	102745-35-7	/	Hydrocarbons	Unsaturated hydrocarbons	Enynes	1383.33	/	32.703	865	188	3.10346e+06	3.41811e+06	3.02692e+06	2.32786e+06	1.92307e+06	2.93213e+06	729012	1.02135e+06	949694	711715	1.19797e+06	1.04954e+06
8	2,4-Dimethylbenzaldehyde	15764-16-6	HMDB0032142	Benzenoids	Benzene and substituted derivatives	Benzoyl derivatives	1224.26	1180	27.142	895	133	2.296e+06	3.66267e+06	3.62083e+06	147149	2.01837e+06	2.10584e+06	1.80316e+06	653936	293537	2.62286e+06	1.0852e+06	1.51984e+06
9	2,6,10-Trimethyldodecane	3891-98-3	HMDB0302691	Lipids and lipid-like molecules	Prenol lipids	Sesquiterpenoids	1324.02	1376	30.696	665	57	351177	317345	281147	218073	184983	165354	151402	136676	171007	144153	88980.3	120189
10	2,6,6-Trimethyl-2-cyclohexene-1,4-dione	1125-21-9	HMDB0040216	Organic oxygen compounds	Organooxygen compounds	Carbonyl compounds	1149.63	1139	24.309	826	68	2.31955e+06	2.4896e+06	2.24781e+06	1.69099e+06	1.59294e+06	1.18025e+06	1.24254e+06	357593	298218	1.69677e+06	747494	586178
11	2,6-Dimethylcyclohexanol	5337-72-4	/	Organic oxygen compounds	Organooxygen compounds	Alcohols and polyols	1111.49	1112	22.829	599	71	2.65897e+06	2.4315e+06	2.43279e+06	1.58853e+06	1.17247e+06	1.62654e+06	715214	386961	221541	1.21773e+06	968682	897858
12	2-Decyn-1-ol	4117-14-0	/	Lipids and lipid-like molecules	Fatty Acyls	Fatty alcohols	1035.31	/	19.677	717	41	6.23136e+06	4.86659e+06	3.20211e+06	3.2074e+06	3.27704e+06	2.94708e+06	218268	484781	341972	782136	95518.8	106704
13	2-Furanmethanol, 5-ethenyltetrahydro-α,α,5-trimethyl-, cis-	5989-33-3	HMDB0040726	Organoheterocyclic compounds	Tetrahydrofurans	/	1013.99	1080	18.785	659	59	1.07928e+06	1.08971e+06	1.47159e+06	1.13455e+06	1.29423e+06	1.38685e+06	155893	318029	471968	52916.3	62167.5	78779.3
14	2-Methyl-3-heptanone	13019-20-0	HMDB0032402	Organic oxygen compounds	Organooxygen compounds	Carbonyl compounds	937.078	922	15.422	909	57	1.13262e+08	8.5937e+08	8.33173e+07	7.96981e+07	7.27776e+07	7.50839e+07	7.45162e+07	7.39938e+07	7.40955e+07	7.62232e+07	7.13564e+07	7.39945e+07
15	2-Naphthalenol, decahydro-	825-51-4	/	Organic oxygen compounds	Organooxygen compounds	Alcohols and polyols	1086.21	/	21.806	671	94	245076	177039	98886.3	71128.6	69448.2	86576.8	1.45556e+06	349401	177069	1.14665e+06	1.04768e+06	950112
16	3,7,11-Trimethyl-1-dodecanol	6750-34-1	HMDB0062728	Lipids and lipid-like molecules	Prenol lipids	Sesquiterpenoids	1276.04	/	29.016	713	57	685576	499977	425883	464723	309450	633516	191676	104655	102258	183017	56414.3	111287
17	3-Isopropyl-1-cyclohexene	3983-08-2	/	Hydrocarbons	Unsaturated hydrocarbons	Olefins	909.581	/	14.208	752	81	1.28109e+06	1.44759e+06	1.17264e+06	853422	579679	591673	326769	193916	153022	211425	216785	196691
18	3-Octanol	589-98-0	HMDB0030070	Lipids and lipid-like molecules	Fatty Acyls	Fatty alcohols	999.003	994	18.156	841	59	9.3735e+06	5.05029e+06	1.16908e+07	1.95803e+07	8.25401e+06	7.88045e+06	407621	161490	294127	422111	150863	98292.4
19	4,6-Decadiyne	16387-71-6	/	Hydrocarbons	Unsaturated hydrocarbons	Enynes	1172.51	/	25.197	660	91	825575	773029	922672	825571	773928	380877	207793	220058	57416.8	403731	300938	237922
20	4-Hydroxy-β-ionone	116296-75-4	/	Lipids and lipid-like molecules	Prenol lipids	Sesquiterpenoids	1194.74	/	26.06	629	109	361498	119894	346683	244495	94886.1	85841.7	408695	322477	77261.7	874096	791279	374274
21	4-Methyl-3-heptanol	14979-39-6	/	Lipids and lipid-like molecules	Fatty Acyls	Fatty alcohols	1011.88	/	18.697	694	59	1.11411e+06	990825	1.00295e+06	814907	746217	1.21861e+06	1.01682e+06	1.16224e+06	1.06497e+06	685966	1.0613e+06	859760
22	5-Methyl-2-phenyl-2-hexenal	21834-92-4	HMDB0031855	Benzenoids	Benzene and substituted derivatives	Phenylacetaldehydes	1395.69	1482	33.121	839	117	9.4166e+06	1.00956e+07	8.94188e+06	7.48721e+06	5.98821e+06	8.39384e+06	1.99079e+06	2.81025e+06	2.70778e+06	2.21738e+06	3.49012e+06	2.81413e+06
23	5β,7βH,10α-Eudesm-11-en-1α-ol	25826-85-1	/	Lipids and lipid-like molecules	Prenol lipids	Sesquiterpenoids	1758.1	/	43.648	824	41	428725	326133	618804	922294	508140	989098	133641	481703	715217	355683	568215	680220
24	Acetic acid, nonyl ester	143-13-5	HMDB0040266	Lipids and lipid-like molecules	Fatty Acyls	Fatty alcohol esters	1312.38	1310.45	30.302	651	43	350831	516709	384045	117616	91196	150396	88566.2	229148	370144	370609	114881	406007
25	Alloaromadendrene	25246-27-9	/	Lipids and lipid-like molecules	Prenol lipids	Sesquiterpenoids	1450.8	1461	34.886	703	41	1.31762e+06	1.3112e+06	735237	577263	782359	408936	1.32103e+07	6.51106e+06	5.88765e+06	7.55897e+06	7.26673e+06	1.06541e+07
26	Allyl ether	557-40-4	HMDB0248165	Organic oxygen compounds	Organooxygen compounds	Ethers	812.227	/	10.045	903	41	1.56354e+07	1.38742e+07	1.98804e+07	8.0383e+06	7.6092e+06	1.67831e+07	60029.4	454307	488133	493636	454910	153414
27	alpha-Carene	13466-78-9	HMDB0035619	Lipids and lipid-like molecules	Prenol lipids	Monoterpenoids	1089.7	1011	21.952	806	93	778739	540125	506112	467172	347213	1.07893e+06	275920	213671	221109	435014	209903	231856
28	alpha-Guaiene	3691-12-1	HMDB0036003	Lipids and lipid-like molecules	Prenol lipids	Sesquiterpenoids	1447.38	1487	34.777	946	105	1.98996e+08	1.29311e+08	2.43139e+08	1.98199e+08	6.84312e+07	7.03772e+07	1.15292e+08	2.53507e+07	1.06121e+08	5.12122e+07	1.15215e+08	5.23386e+07
29	Arachidonic acid methyl ester	2566-89-4	HMDB0062594	Lipids and lipid-like molecules	Fatty Acyls	Fatty acid esters	1082.21	/	21.639	672	41	262703	234440	132314	182006	126997	192691	981347	279189	169624	788550	699754	619869
30	Aromadendrene	489-39-4	/	Lipids and lipid-like molecules	Prenol lipids	Sesquiterpenoids	1520.02	1447	37.056	927	91	7.38162e+07	6.21905e+07	5.72855e+07	5.29805e+07	3.81478e+07	5.44619e+07	1.56451e+07	1.32958e+07	4.99036e+07	1.79613e+07	1.90619e+07	1.91296e+07
31	Benzaldehyde	100-52-7	HMDB0006115	Benzenoids	Benzene and substituted derivatives	Benzoyl derivatives	965.663	961	16.684	903	106	1.68068e+07	1.43738e+07	4.5781e+06	1.78575e+06	5.6723e+06	7.55756e+06	9.9711e+06	6.59517e+06	1.26913e+06	6.13299e+06	2.93543e+06	5.36248e+06
32	Benzoic acid, ethyl ester	93-89-0	HMDB0033967	Benzenoids	Benzene and substituted derivatives	Benzoic acids and derivatives	1175.65	1171	25.319	922	105	3.55819e+07	8.26955e+06	1.03538e+07	9.27744e+06	9.85704e+06	2.79361e+07	299140	249816	412557	417013	285224	323673
33	Benzoic acid, methyl ester	93-58-3	HMDB0033968	Benzenoids	Benzene and substituted derivatives	Benzoic acids and derivatives	1098.64	1095	22.326	900	105	4.53734e+06	2.26753e+06	3.80342e+06	8.90794e+06	4.78938e+06	3.2364e+06	326035	426870	171553	198180	395500	487112
34	Caryophyllene	87-44-5	HMDB0036792	Lipids and lipid-like molecules	Prenol lipids	Sesquiterpenoids	1441.1	1420	34.577	850	41	1.1975e+06	898182	636019	511986	640935	556569	283111	378816	819649	150155	254852	178209
35	Caryophyllene oxide	1139-30-6	HMDB0036789	Lipids and lipid-like molecules	Prenol lipids	Sesquiterpenoids	1598.54	1583	39.417	864	41	2.24004e+06	6.59892e+06	1.09756e+06	1.12029e+06	6.76055e+06	1.42278e+06	1.44806e+06	7.47733e+06	1.16749e+06	1.7463e+06	1.26682e+06	1.19201e+06
36	cis-8,11,14-Eicosatrienoic Acid	1783-84-2	HMDB0002925	Lipids and lipid-like molecules	Fatty Acyls	Fatty acids and conjugates	1284.69	/	29.329	696	41	402868	412980	499712	256596	240135	215222	63897.8	494031	1.53876e+06	77769.3	579911	445281
37	cis-Lanceol	10067-28-4	/	Lipids and lipid-like molecules	Prenol lipids	Sesquiterpenoids	1530.66	1753	37.376	785	43	599658	551667	394246	567410	410988	232329	410464	402044	608142	215750	490889	280868
38	cis-Verbenol	18881-04-4	/	Lipids and lipid-like molecules	Prenol lipids	Monoterpenoids	1182.74	1143	25.594	731	41	1.64885e+06	1.1629e+06	1.46423e+06	1.06489e+06	875586	1.04697e+06	93989.1	268559	128360	134382	253975	284789
39	Citronellal	106-23-0	HMDB0035841	Lipids and lipid-like molecules	Prenol lipids	Monoterpenoids	1156.38	1153	24.571	663	41	2.18609e+06	1.23125e+06	1.41681e+06	1.6733e+06	1.56896e+06	1.12844e+06	123008	141891	76867.7	196836	55477.8	125335
40	Citronellol	106-22-9	/	Lipids and lipid-like molecules	Prenol lipids	Monoterpenoids	1228.57	1228	27.298	636	41	1.75018e+06	211178	567497	1.20068e+06	1.70272e+06	505674	366272	236483	285703	1.19927e+06	225237	99154.9
41	Cyclohexene oxide	286-20-4	HMDB0242573	Organoheterocyclic compounds	Oxepanes	/	846.468	/	11.504	822	83	2.16419e+06	2.17354e+06	3.11397e+06	3.16843e+06	2.10321e+06	2.66029e+06	432253	96139.7	357353	59029.3	471574	251732
42	Cyclopentaneacetaldehyde, 2-formyl-3-methyl-α-methylene-	5951-57-5	/	Lipids and lipid-like molecules	Prenol lipids	Monoterpenoids	1075.38	1314.3	21.353	713	41	872716	890430	919693	691306	606533	727287	254294	260352	206158	354489	325604	307167
43	Decanal	112-31-2	HMDB0011623	Organic oxygen compounds	Organooxygen compounds	Carbonyl compounds	1208.65	1207	26.577	679	41	156620	141601	69157.5	89126.3	69538	83788.8	107663	232811	70946.2	309963	249793	57948.4
44	Dodecenyl succinic anhydride	19780-11-1	/	Organic acids and derivatives	Carboxylic acids and derivatives	Dicarboxylic acids and derivatives	1849.36	/	45.818	695	41	40974.5	111851	33057.8	36089.3	40496.3	145411	52459.3	52425.9	46680.2	117551	41787.9	49406.3
45	Eugenol	97-53-0	HMDB0005809	Benzenoids	Phenols	Methoxyphenols	1359.9	1362	31.91	695	164	1.07147e+06	1.05338e+06	887600	447461	608327	381034	4.26231e+06	5.5232e+06	6.01892e+06	4.26797e+06	6.65973e+06	5.56616e+06
46	Geranyl isovalerate	109-20-6	HMDB0029350	Lipids and lipid-like molecules	Fatty Acyls	Fatty alcohol esters	1301.63	1582	29.938	785	85	162431	157348	180171	64663.1	86201.8	214953	359467	162595	72180.9	412103	29518.2	61313.2
47	Guaiazulene	489-84-9	HMDB0036648	Lipids and lipid-like molecules	Prenol lipids	Sesquiterpenoids	1792.77	1790	44.511	709	183	249909	176615	180641	249050	154347	175632	141525	171127	155679	188630	156836	126098
48	Humulene	6753-98-6	HMDB0036467	Lipids and lipid-like molecules	Prenol lipids	Sesquiterpenoids	1470.66	1477	35.519	905	93	5.33089e+06	1.12739e+07	1.38627e+07	1.16591e+07	8.20094e+06	7.32148e+06	7.80019e+06	8.09583e+06	1.72523e+08	5.75665e+06	6.94489e+06	6.13207e+06
49	Ledol	577-27-5	/	Lipids and lipid-like molecules	Prenol lipids	Sesquiterpenoids	1653.85	1565	40.937	736	43	6.32275e+06	4.67273e+06	5.87111e+06	6.19978e+06	4.57723e+06	5.18305e+06	2.88929e+06	3.19199e+06	6.22576e+06	2.65233e+06	4.63089e+06	2.80187e+06
50	Levomenthol	2216-51-5	HMDB0003352	Lipids and lipid-like molecules	Prenol lipids	Monoterpenoids	1244.85	1172	27.887	745	81	61824	115507	114800	48809.9	45275.2	43041.2	286101	143321	101669	695086	63926.8	121657
51	Linalool	78-70-6	HMDB0036100	Lipids and lipid-like molecules	Prenol lipids	Monoterpenoids	1100.98	1101	22.421	609	71	2.0246e+07	1.25271e+07	1.70862e+07	1.78583e+07	1.53183e+07	3.57993e+07	360402	224017	1.32891e+06	161170	274669	364165
52	Methyl salicylate	119-36-8	HMDB0034172	Benzenoids	Benzene and substituted derivatives	Benzoic acids and derivatives	1198.97	1198.8	26.224	683	120	693674	137690	662984	704393	735754	106056	451604	61763.4	311408	210244	222751	446953
53	Neral	106-26-3	HMDB0035092	Lipids and lipid-like molecules	Prenol lipids	Monoterpenoids	1242.39	1239	27.798	866	41	5.18978e+06	4.3761e+06	4.75052e+06	3.59415e+06	3.8731e+06	3.28858e+06	72632.1	321679	60312.2	157982	386846	114421
54	Patchoulane	25491-20-7	/	Lipids and lipid-like molecules	Prenol lipids	Sesquiterpenoids	1650.13	/	40.835	733	55	1.83387e+07	1.77627e+07	1.63892e+07	1.47287e+07	1.20523e+07	1.63225e+07	4.01335e+06	5.2865e+06	5.85575e+06	4.24726e+06	5.82335e+06	5.01114e+06
55	Patchouli alcohol	5986-55-0	HMDB0303114	Organic oxygen compounds	Organooxygen compounds	Alcohols and polyols	1697.88	1663	42.144	906	41	2.24321e+08	3.56151e+07	310559	5.02024e+07	9.20327e+07	6.82459e+07	1.90869e+08	7.98458e+07	3.31041e+07	8.2448e+07	1.2266e+08	4.675e+07
56	Perilla alcohol	536-59-4	HMDB0003634	Lipids and lipid-like molecules	Prenol lipids	Monoterpenoids	1033.76	1297	19.612	726	68	3.07882e+06	2.93188e+06	3.03686e+06	2.54069e+06	2.0249e+06	5.16418e+06	1.15923e+06	969437	1.03299e+06	1.6005e+06	952305	1.09625e+06
57	Phenylethyl Alcohol	60-12-8	HMDB0033944	Benzenoids	Benzene and substituted derivatives	/	1118.5	1121	23.101	778	91	3.9371e+06	5.10147e+06	6.73261e+06	1.80144e+06	7.21973e+06	2.31465e+06	2.41625e+06	236867	81784.3	6.37633e+06	719011	1.21329e+06
58	Selina-3,7(11)-diene	6813-21-4	HMDB0037060	Lipids and lipid-like molecules	Prenol lipids	Sesquiterpenoids	1556.34	1547	38.148	836	161	315829	404497	307212	370530	210661	221215	235158	187421	352141	44010	174286	129382
59	trans,trans-2,4-Hexadienal	142-83-6	/	Organic oxygen compounds	Organooxygen compounds	Carbonyl compounds	923.216	916	14.81	853	81	1.1654e+06	844680	1.3881e+06	1.82526e+06	870660	439815	431112	72016.7	421223	93302.1	195087	117784
60	trans-2-Octenal	2548-87-0	HMDB0302984	Organic oxygen compounds	Organooxygen compounds	Carbonyl compounds	1061.73	1057	20.782	758	55	1.4039e+06	1.21433e+06	1.49779e+06	1.72289e+06	1.1984e+06	1.15566e+06	125387	183817	98104.6	486748	339088	253217
61	trans-2-Undecen-1-ol	75039-84-8	HMDB0034856	Lipids and lipid-like molecules	Fatty Acyls	Fatty alcohols	1106.34	/	22.629	616	57	1.14109e+06	1.20011e+06	1.47029e+06	618489	628942	1.00127e+06	87368.5	397369	109152	416569	121206	125575
62	trans-Calamenene	73209-42-4	/	Lipids and lipid-like molecules	Prenol lipids	Sesquiterpenoids	1340.1	1521	31.24	726	159	1.10691e+06	877247	827630	1.11017e+06	861136	589808	945542	1.10906e+06	1.20295e+06	1.68491e+06	1.4194e+06	994534
63	trans-Citral	141-27-5	HMDB0035078	Lipids and lipid-like molecules	Prenol lipids	Monoterpenoids	1272.56	1271	28.89	671	69	6.07069e+06	5.28094e+06	5.61626e+06	4.90452e+06	4.81574e+06	4.13929e+06	432485	279889	127838	516756	307433	122960
64	Vulgarone B	64180-68-3	HMDB0038164	Lipids and lipid-like molecules	Prenol lipids	Sesquiterpenoids	1802.58	1649	44.75	722	148	4.00054e+06	2.70612e+06	2.59552e+06	3.63543e+06	3.24166e+06	2.37293e+06	1.81442e+06	2.04402e+06	2.3359e+06	1.62622e+06	1.81226e+06	1.64867e+06
65	Ylangene	14912-44-8	HMDB0061852	Lipids and lipid-like molecules	Prenol lipids	Sesquiterpenoids	1425.42	1373	34.077	832	105	678053	696798	500310	541310	491522	421680	485355	616713	530341	416561	635428	359651
66	α-Panasinsene	56633-28-4	HMDB0038135	Lipids and lipid-like molecules	Prenol lipids	Sesquiterpenoids	1534.95	1577	37.505	875	122	6.78388e+06	5.64522e+06	6.43121e+06	6.20248e+06	4.32336e+06	3.55228e+06	4.50689e+06	4.45094e+06	5.86723e+06	2.98605e+06	4.17377e+06	3.25687e+06
67	β-Santalol	77-42-9	HMDB0036716	Lipids and lipid-like molecules	Prenol lipids	Sesquiterpenoids	1587.2	1694	39.076	772	93	1.54231e+06	1.0326e+06	1.01794e+06	1.11329e+06	897256	1.28916e+06	665815	792796	870953	464606	584942	629591
68	γ-Elemene	29873-99-2	HMDB0303892	Lipids and lipid-like molecules	Prenol lipids	Sesquiterpenoids	1438.75	1437	34.502	849	41	573506	505723	354978	234646	382672	253972	98600.8	178760	404200	98428.9	76953.5	40290.1

## Sheet: Table S1B
Table S1-2. Retention times of a mixture of C-7 to C-40 alkanes
alkanes	RT
C8	9.524
C9	13.785
C10	18.2
C11	22.383
C12	26.264
C13	29.883
C14	33.267
C15	36.454
C16	39.461
C17	42.202
C18	44.691
C19	46.974
C20	49.181
C21	51.518
C22	54.351
C23	57.939

## Sheet: Table S2
Table S2. Putative metabolites with high-confidence annotations from the positive ion mode
MS2_name	RT	m/z	CK-1	CK-2	CK-3	CK-4	CK-5	CK-6	LD-TJ-1	LD-TJ-2	LD-TJ-3	LD-TJ-4	LD-TJ-5	LD-TJ-6	QC-1	QC-2	QC-3	SuperClass	Class	SubClass	CAS	HMDB	C_ID	Pathway	KEGG_B_class	KEGG_A_class
.alpha.-amanitin	6.503	460.164	17165	10371.9	10669.2	18720	14792.7	21365.4	1862.27	1779.61	451.112	1474.71	2602.59	1588.48	2935.75	2822.99	2935.78	Lipids and lipid-like molecules	Fatty Acyls	Fatty acid esters	-	HMDB0248187	-	-	-	-
.alpha.-asarone	1.458	209.116	130964	121506	150028	130996	146594	133017	18147.9	13338.8	30760.4	12148.6	17917.8	23215.6	57892	52638.2	52516.7	Benzenoids	Phenol ethers	Anisoles	-	HMDB0246912	-	-	-	-
.alpha.-carboxybenzylpenicillin	6.892	401.06	1965.18	2997.41	2766.61	3421.1	3419.71	2382.9	4291.4	1895.77	1209.17	1873.11	2061.08	2977.38	1476.44	1498.72	1498.89	--	--	--	--	--	-	-	-	-
.alpha.-chaconine	2.875	852.527	21164.6	12100.3	13954.2	18930.3	18201.8	13753.3	4405.84	2450.31	1943.07	2206.14	3377.72	2490.64	4017.07	4017.89	4069.64	Lipids and lipid-like molecules	Steroids and steroid derivatives	Steroidal glycosides	20562-03-2	HMDB0039353	-	-	-	-
.alpha.-chloralose	7.033	308.994	24693.6	22308.9	35879.5	50325.6	45974.9	19125.6	17728.9	11101.3	3681.09	1953.61	21686.3	20492.3	17388.4	17390.1	17515.7	Organic oxygen compounds	Organooxygen compounds	Carbohydrates and carbohydrate conjugates	15879-93-3	HMDB0031727	-	-	-	-
.alpha.-cyclohexylmandelic acid	6.096	217.129	52281.9	59433.2	64539.7	51468.4	79017.6	70896.2	54835.7	57401.4	24250	25529.4	44089.4	15014.6	35785	36108.6	36111.2	--	--	--	--	--	-	-	-	-
.alpha.-cypermethrin	3.583	416.094	3097.85	2279.43	1984.52	2192.5	1724.25	2573.49	1372.36	1122.18	1735.88	1184.72	1457.1	1131.33	2172.04	2271.49	2272.46	Lipids and lipid-like molecules	Fatty Acyls	Fatty acid esters	-	HMDB0243566	-	-	-	-
.alpha.-cyperone	1.641	111.091	190570	665354	379306	515039	1.38236e+06	367170	187935	108028	124926	210034	322032	129765	164698	197474	152283	--	--	--	--	--	-	-	-	-
.alpha.-d-(+)-talose	3.66	163.059	34738.7	22436.1	31073.9	38230.8	34360.6	23433.6	5593.05	1061.79	2590.59	1970.15	8601.07	5723.2	10059.7	10067.8	10007.3	--	--	--	--	--	-	-	-	-
.alpha.-ergocryptine	3.127	518.322	186582	251374	141245	27527.4	101789	272281	135335	54652.8	15284.6	351160	648877	8155.85	81585.2	82212	82211.1	Alkaloids and derivatives	Ergoline and derivatives	Lysergic acids and derivatives	-	HMDB0248211	-	-	-	-
.alpha.-galactosyl-n-stearoylsphingosine	2.39	728.592	7180.16	3639.63	6442.91	4698.72	3542.66	4607.4	5523.74	3754.54	3087.28	3180.65	4402.36	4611.79	1976.37	1970.64	1926.53	--	--	--	--	--	-	-	-	-
.alpha.-hederin	4.191	773.44	1550.48	1158.04	3866.88	2037.96	1508.02	1498.38	830.532	862.339	552.915	603.214	1311.76	695.766	949.933	949.618	931.962	Lipids and lipid-like molecules	Prenol lipids	Triterpenoids	-	HMDB0249131	-	-	-	-
.alpha.-hydroxytriazolam	5.746	361.028	5391.61	5325.8	6406.67	8278.87	5477.71	4157.86	3151.02	2990.85	1782.6	262.545	13018	4734.51	1327.28	2923.02	2952.32	--	--	--	--	--	-	-	-	-
.alpha.-ionone	3.591	175.147	102108	97520.3	209421	141610	129183	90032.6	3649.25	7083.58	9765.87	29226.5	18850.1	9180.77	29015.8	28714.1	29017.1	Lipids and lipid-like molecules	Prenol lipids	Sesquiterpenoids	-	HMDB0059883	-	-	-	-
.alpha.-L-Asp-L-Lys	7.572	262.139	4967.16	3026.25	6366.65	4325.99	3627.26	5143.64	32788.3	4242.19	2541.45	5223.82	28189.4	6288.44	6795.38	6793.24	7145.34	Organic acids and derivatives	Carboxylic acids and derivatives	Amino acids, peptides, and analogues	5891-51-0	HMDB0004987	-	-	-	-
.alpha.-L-Glu-L-Asp	7.524	263.086	19326.8	18375.9	18786.1	18440.5	13582.4	15869.3	10923.5	2375.43	3810.86	4801.99	15717.5	4562.67	6516.8	6516.61	6654.03	Organic acids and derivatives	Peptidomimetics	Hybrid peptides	3918-84-1	HMDB0028815	-	-	-	-
.alpha.-methyl-l-tyrosine	6.293	196.095	1959.53	2404.13	2033.83	1829.81	2056.19	2544.21	3232.82	4115.81	1731.33	2957.61	5026.12	2332.47	1416.2	1413.21	1544.72	--	--	--	--	--	-	-	-	-
.alpha.-muricholic acid	3.52	431.284	4231.98	3429.58	5657.39	3802.43	5100.44	4410.75	10147.1	4478.29	1804.51	5527.64	7115.05	7462.52	1721.92	1847.01	1842.47	Lipids and lipid-like molecules	Steroids and steroid derivatives	Bile acids, alcohols and derivatives	39016-49-4	HMDB0000865	C17647	ko00121//Secondary bile acid biosynthesis	Lipid metabolism	Metabolism
.alpha.-naphthylthiourea	4.27	203.052	107606	156982	138643	208582	125230	47892.3	20168.5	6839.28	7059.78	7100.92	14738.4	5462.34	65576	65789.8	65790.3	Benzenoids	Naphthalenes	HASH(0x1e88438)	-	HMDB0243772	-	-	-	-
.alpha.-pyrrolidinooctanophenone	0.904	274.216	5995.16	18777.4	49532.9	15392.6	21937.3	25552	27890.8	13518.8	11662.5	25063.6	33344.1	14037.2	10077	10100.9	9402.06	--	--	--	--	--	-	-	-	-
.alpha.-solanine	3.142	868.524	20370.1	19842.9	21813.7	26568.2	22865.3	18134.3	3784.35	3168.53	3017.87	3349.11	3125.36	4420.1	4414.01	4416.29	4141.83	Phenylpropanoids and polyketides	Depsides and depsidones	HASH(0x16bf938)	20562-02-1	HMDB0034202	-	-	-	-
.beta.-alanine, n-[2-(2-pyridinyl)-6-(1,2,4,5-tetrahydro-3h-3-benzazepin-3-yl)-4-pyrimidinyl]-, ethyl ester	5.995	418.217	7069.06	6418.7	5145.6	13258.2	9593.05	2684.48	4759.26	53914.2	1004.47	20948.7	6915.93	40213.3	4063.38	4048.82	4023.57	--	--	--	--	--	-	-	-	-
.beta.-asarone	3.281	194.08	2936.79	2778.05	3447.07	4270.94	3688.6	3475.59	36516.8	32396.5	1886.67	8209.82	94286	13036.4	9291.12	9291.98	9235.27	Benzenoids	Phenol ethers	Anisoles	-	HMDB0246912	-	-	-	-
.beta.-d-glucopyranosiduronic acid, 5-[3-(1-naphthalenylcarbonyl)-1h-indol-1-yl]pentyl	2.539	572.156	1570.46	1607.67	1407.16	1820.01	1243.22	1631.43	64120.4	87448.8	2068.66	20816.6	92824	18563.4	9561.63	8820.61	9372.74	--	--	--	--	--	-	-	-	-
.beta.-d-glucopyranosiduronic acid, 6-[3-(1-naphthalenylcarbonyl)-1h-indol-1-yl]hexyl	7.092	548.253	1468.27	1714.1	1673.84	1586.26	2163.31	1260.41	1580.34	1282.84	1014.44	1293.94	1484.88	1476.28	1081.2	1059.37	1060.32	--	--	--	--	--	-	-	-	-
.beta.-d-glucopyranuronic acid, 1-[3-(1-naphthalenylcarbonyl)-1h-indole-1-pentanoate]	7.936	548.198	956.75	382.597	947.323	1181.22	1146.32	835.542	917.107	613.531	585.293	607.844	1689.32	717.47	780.269	817.307	780.25	--	--	--	--	--	-	-	-	-
.beta.-d-glucose	4.921	383.103	4725.45	5112.15	7840.94	7761.29	4113.17	2267.05	3134.53	2831.52	3179.88	2399.78	3734.8	1200.27	1863.47	1324.61	1856.64	Organic oxygen compounds	Organooxygen compounds	Carbohydrates and carbohydrate conjugates	492-61-5	HMDB0000122	C00221	ko01100//Metabolic pathways;ko01110//Biosynthesis of secondary metabolites;ko01120//Microbial metabolism in diverse environments;ko01200//Carbon metabolism;ko00030//Pentose phosphate pathway;ko00010//Glycolysis / Gluconeogenesis	Carbohydrate metabolism;Global and overview maps	Metabolism
.beta.-damascone	2.188	137.095	49083.9	54420.8	44349.7	31322.2	30066.7	41814.4	54506	82271.1	115143	148125	88375.3	193874	48450.1	51503.8	51459.9	--	--	--	--	--	-	-	-	-
.beta.-ecdysone	6.802	371.237	2303.79	4107.32	3874.5	2014.78	4025.07	2990.03	5422.97	8174.01	2606.66	5305.31	2244.38	3798.51	1825.21	1406.18	1399.11	Lipids and lipid-like molecules	Steroids and steroid derivatives	Bile acids, alcohols and derivatives	-	HMDB0242587	-	-	-	-
.beta.-estradiol 17-valerate	0.684	255.158	38744.8	17565.8	18778.4	25217.2	14422.5	34301.2	52246.3	55792.7	31691.6	47938.5	47740	46679	19116.3	19920.4	19148.1	--	--	--	--	--	-	-	-	-
.beta.-Homoproline	9.585	130.085	4669.93	9446.71	8849.31	4677.04	10848.9	10891.8	5722.4	2644.38	1657.99	5062	3444.27	909.409	4880.96	4992	4879.6	Organoheterocyclic compounds	Pyrrolidines	HASH(0x1072600)	-	HMDB0247562	-	-	-	-
.beta.-hydroxyethyltheophylline	5.234	225.122	33428.5	3594.22	3491.56	40222.3	4107.29	3632.67	2588.58	16533.1	3179.24	13188.1	2400.74	22045	3115.91	3122.97	3188.74	Organoheterocyclic compounds	Imidazopyrimidines	Purines and purine derivatives	-	HMDB0252111	-	-	-	-
.beta.-lapachone	0.684	225.111	331170	57764.6	556982	186608	150062	78422.9	164960	96055.9	292270	187072	120661	179861	132360	132354	130624	Organoheterocyclic compounds	Naphthopyrans	Naphthopyranones	-	HMDB0249138	-	-	-	-
.beta.-nicotinamide adenine dinucleotide, reduced(NADH)	6.297	649.116	2110.22	1352.26	1315.96	751.92	1338.64	2595.7	855.814	801.125	667.74	573.581	670.198	587.504	773.39	777.058	777.06	--	--	--	--	--	C00004	ko01100//Metabolic pathways;ko00190//Oxidative phosphorylation	Energy metabolism;Global and overview maps	Metabolism
.beta.-nicotinamide adenine dinucleotide(NAD)	5.245	664.106	682.253	366.638	661.79	536.841	710.225	1374.57	142.462	169.328	78.4939	69.7273	84.0618	94.978	268.718	252.287	268.578	--	--	--	--	--	C00003	ko01100//Metabolic pathways;ko00760//Nicotinate and nicotinamide metabolism;ko00730//Thiamine metabolism;ko00190//Oxidative phosphorylation	Energy metabolism;Global and overview maps;Metabolism of cofactors and vitamins	Metabolism
.gamma.-aminobutyric acid	0.976	86.0594	17740.1	12800.8	16840.5	13443.4	9192.4	12437.7	106418	200481	14683.7	84773.4	51467.6	72603.6	35792.8	35783.8	37639.9	Organic acids and derivatives	Carboxylic acids and derivatives	Amino acids, peptides, and analogues	1956-12-02	HMDB0000112	C00334	ko01100//Metabolic pathways;ko01120//Microbial metabolism in diverse environments;ko00330//Arginine and proline metabolism;ko00760//Nicotinate and nicotinamide metabolism;ko00250//Alanine, aspartate and glutamate metabolism;ko00410//beta-Alanine metabolism;ko00650//Butanoate metabolism	Amino acid metabolism;Carbohydrate metabolism;Global and overview maps;Metabolism of cofactors and vitamins;Metabolism of other amino acids	Metabolism
.gamma.-glu-cys	4.385	233.062	10449.1	6935.25	10696.9	13289.4	7147.58	4193.44	2676.35	2412.53	2861.03	1508.13	3236.75	1285.83	2874.66	2790.93	2863.96	Organic acids and derivatives	Carboxylic acids and derivatives	Amino acids, peptides, and analogues	636-58-8	HMDB0001049	C00669	ko01100//Metabolic pathways;ko00480//Glutathione metabolism	Global and overview maps;Metabolism of other amino acids	Metabolism
.gamma.-l-glu-.epsilon.-l-lys	7.572	276.154	20420.1	19208.4	21440.6	15566	16884.2	20171.6	62277.8	8664.85	4970.93	14360.9	62023.1	21141.4	26921.7	27382	27422.7	--	--	--	--	--	-	-	-	-
.gamma.-linolenic acid	0.683	279.231	15771.5	33212.5	29214.1	25640.8	28162.5	18547.9	93322.1	75462.3	36387.8	56682.4	66946.7	30609.8	36025	36009.3	35276	Lipids and lipid-like molecules	Fatty Acyls	Lineolic acids and derivatives	506-26-3	HMDB0003073	C06426	ko01100//Metabolic pathways;ko01040//Biosynthesis of unsaturated fatty acids;ko00591//Linoleic acid metabolism	Global and overview maps;Lipid metabolism	Metabolism
.gamma.-muricholic acid	4.15	355.258	509.159	373.577	709.284	657.473	582.25	534.713	3609.8	3758.37	915.256	3636.78	8250.87	3741.91	1469.59	1469.32	1496.46	Lipids and lipid-like molecules	Steroids and steroid derivatives	Bile acids, alcohols and derivatives	547-75-1	HMDB0000760	C17649	ko00121//Secondary bile acid biosynthesis	Lipid metabolism	Metabolism
.tau.-fluvalinate	3.657	208.057	806.055	1442.62	6511.61	970.887	1319.12	13424.9	1889.24	2874.59	13972.6	2486.08	4306.8	2309.84	1083.51	1042.42	1092.53	--	--	--	--	--	-	-	-	-
(-)-.alpha.-kainic acid	5.062	236.091	2188.16	5198.34	7404.36	5269.34	15519.5	6871.41	5943.46	5800.88	1925.17	2767.06	5838.7	4596.73	1840.71	1939.11	1939.25	--	--	--	--	--	-	-	-	-
(-)-(3s)-3-hydroxyquinine	4.89	341.167	26366.4	29838.3	13662.7	80711	310836	115301	10286.5	20866.9	20422.4	19118.9	13760.2	10292.7	22212.2	22119.8	22120.2	--	--	--	--	--	-	-	-	-
(-)-12-hydroxyjasmonic acid	4.988	227.127	239955	54772	74142.3	284218	189867	287067	947.868	2691.68	31048	3670.41	3045.35	6302.19	32524.7	33012.4	32521.3	--	--	--	--	--	-	-	-	-
(-)-caryophyllene oxide	0.609	203.179	644519	402593	454911	586601	623135	684365	623908	602966	544062	604656	738411	602190	442184	443301	442182	--	--	--	--	--	-	-	-	-
(-)-epicatechin	3.313	291.084	6281.37	5555.7	8422.53	11821.3	6540.86	6724.42	3824.33	3306.57	2768.55	2981.12	4474.13	3109.29	5494.22	5620.46	5623.37	--	--	--	--	--	C09727	ko01100//Metabolic pathways;ko01110//Biosynthesis of secondary metabolites;ko01061//Biosynthesis of phenylpropanoids;ko00941//Flavonoid biosynthesis	Biosynthesis of other secondary metabolites;Chemical structure transformation maps;Global and overview maps	Metabolism
(-)-norepinephrine	5.983	192.068	3640.95	2264.3	3423.5	3522.82	3441.92	4005.2	5224.04	4353.01	1811.13	2806.69	8789.03	4027.33	1804	1840.75	1841.11	--	--	--	--	--	C00547	ko01100//Metabolic pathways;ko00350//Tyrosine metabolism	Amino acid metabolism;Global and overview maps	Metabolism
(-)-quebrachitol	5.968	141.054	1194.01	1185.52	789.879	1235.16	1143.7	1092.48	4351.34	6616.24	4673.33	4048.59	4635.73	5217.77	2083.34	2080.06	2308.72	--	--	--	--	--	-	-	-	-
(-)-riboflavin	3.513	399.126	63138.4	29507.7	21269	49036.2	50375.5	36055.7	3333.73	1668.2	3389.8	4142.76	2757.86	3502.8	10737.7	10553	10737	--	--	--	--	--	C00255	ko01100//Metabolic pathways;ko01110//Biosynthesis of secondary metabolites;ko02010//ABC transporters;ko00740//Riboflavin metabolism	Global and overview maps;Membrane transport;Metabolism of cofactors and vitamins	Environmental Information Processing;Metabolism
(.+/-.)-cannabichromene	3.852	259.154	10989	5345.3	5399.2	8324.29	6868.48	24196.6	2275.06	3338.86	2848.41	2520.73	1284.3	2424.76	3711.33	3664.26	3664.17	--	--	--	--	--	-	-	-	-
(.+/-.)-clopidogrel	7.858	322.074	1712.74	1063.45	1589.58	1630.61	966.988	1353.5	1311.92	984.875	1026.37	903.829	1757.52	1322.29	1269.66	1268.88	1246.3	--	--	--	--	--	-	-	-	-
(.+/-.)-cromakalim	0.934	160.075	14724.1	574.155	8023.32	12207	7340.6	8016.55	83569.6	20072.4	41018.1	44117.4	294052	76899.3	25908.9	25287.8	25287	--	--	--	--	--	-	-	-	-
((4r)-4-((3r,5r,9s,10s,12s,13r,14s,17r)-3,12-dihydroxy-10,13-dimethylhexadecahydro-1h-cyclopenta[a]phenanthren-17-yl)pentanoyl)glycylglycine	3.982	529.332	2685.63	2042.22	2111	2508.32	2204.8	2430.11	3514.22	955.306	1355.63	1842.45	11993.2	896.931	1423.05	1281.53	1410.74	--	--	--	--	--	-	-	-	-
((4r)-4-((3r,5s,7r,9s,10s,12s,13r,14s,17r)-3,7,12-trihydroxy-10,13-dimethylhexadecahydro-1h-cyclopenta[a]phenanthren-17-yl)pentanoyl)glycylglycine	3.195	545.305	14522.6	13486.2	9031.49	13888.9	12860.9	16481.7	2573.03	3149.47	1757.35	2823.49	3349.85	1922.24	7943.77	7886.28	7195.49	--	--	--	--	--	-	-	-	-
((4r)-4-((3r,5s,7r,9s,10s,12s,13r,14s,17r)-3,7,12-trihydroxy-10,13-dimethylhexadecahydro-1h-cyclopenta[a]phenanthren-17-yl)pentanoyl)valine	3.831	1137.6	1200.51	1034.91	1697.43	1446.1	1054.82	1372.74	3975.93	1318.68	2641.67	6186	7788.36	5641.5	1460.44	1541.07	1468.92	--	--	--	--	--	-	-	-	-
((4r)-4-((3r,5s,7r,9s,10s,13r,14s,17r)-3,7-dihydroxy-10,13-dimethylhexadecahydro-1h-cyclopenta[a]phenanthren-17-yl)-2,2-dimethylpentanoyl)glycine	2.638	977.687	8523.98	5589.11	10754.6	12729.4	10821	7148.33	3116.26	1772.01	1755.38	1582.5	493.846	4429.02	2527.04	2496.67	2538.16	--	--	--	--	--	-	-	-	-
(+-)-Mevalonolactone	2.851	153.053	810.049	611.313	20858.7	30894.1	22266.5	25368.6	14642.2	4868.85	10461.6	1379.9	15190.2	4603.48	11770.6	11726.5	11770.7	--	--	--	--	--	-	-	-	-
(+)-.gamma.-tocopherol	2.729	151.06	10923.8	9601.6	9414.01	11382.3	9653.14	8813.2	7749.32	15609.2	2754.34	11459.5	12644.3	9498.35	2866.81	3029.84	3028.73	--	--	--	--	--	C02483	ko01100//Metabolic pathways;ko01110//Biosynthesis of secondary metabolites;ko00130//Ubiquinone and other terpenoid-quinone biosynthesis	Global and overview maps;Metabolism of cofactors and vitamins	Metabolism
(+)-3',5'-o-(1,1,3,3-tetraisopropyl-1,3-disiloxanediyl)cytidine	7.171	971.464	1367.75	1438.04	2670.03	1590.26	2224.73	1362.58	979.966	931.282	415.051	749.371	2101.78	795.981	814.762	828.801	828.69	--	--	--	--	--	-	-	-	-
(+)-6-aminopenicillanic acid	5.752	217.081	17249.4	18017.5	16511.7	16616.3	17203.1	17207.1	7301.25	27002.8	19937.9	22728.4	8385.23	6215.47	4488.12	4489	4304.55	--	--	--	--	--	C02954	ko01110//Biosynthesis of secondary metabolites;ko00311//Penicillin and cephalosporin biosynthesis;ko07011//Penicillins;ko07012//Cephalosporins - parenteral agents	Biosynthesis of other secondary metabolites;Chronology: Antiinfectives;Global and overview maps	Drug Development;Metabolism
(+)-abscisic acid	1.959	265.142	36954.9	14260.2	23735.9	27996.7	26320.1	19486.9	34079.1	56759.5	23681.8	43404	50088.4	41138.9	34287	36692.1	33434.6	--	--	--	--	--	C06082	ko01100//Metabolic pathways;ko01110//Biosynthesis of secondary metabolites;ko01060//Biosynthesis of plant secondary metabolites;ko01070//Biosynthesis of plant hormones;ko01062//Biosynthesis of terpenoids and steroids;ko00906//Carotenoid biosynthesis;ko04075//Plant hormone signal transduction	Chemical structure transformation maps;Global and overview maps;Metabolism of terpenoids and polyketides;Signal transduction	Environmental Information Processing;Metabolism
(+)-aphidicolin	1.036	356.279	7027.83	7751.2	5800.05	5869.13	4909.25	10270.4	6588.45	8344.65	9833.69	5360.83	8626.78	5881.68	7029.35	9514.83	6992.61	--	--	--	--	--	C06088	ko01110//Biosynthesis of secondary metabolites;ko00904//Diterpenoid biosynthesis	Global and overview maps;Metabolism of terpenoids and polyketides	Metabolism
(+)-carvone	3.473	133.1	46900.5	38262.3	41404.6	53522.5	83333.8	36712.1	2661.48	5434.53	7525.57	4331.54	8851.22	5214.17	13512.4	13611.9	13612.7	--	--	--	--	--	C11383	ko01110//Biosynthesis of secondary metabolites;ko00902//Monoterpenoid biosynthesis;ko00903//Limonene and pinene degradation	Global and overview maps;Metabolism of terpenoids and polyketides	Metabolism
(+)-dihydrokavain	3.841	233.102	13740.9	12889.9	15413.1	10546.2	13325.6	11351.3	4439.58	1266.57	2606.77	1911.97	2884.93	2610.01	3898.66	4151.77	3515.07	--	--	--	--	--	-	-	-	-
(+)-fluprostenol methyl ester	2.88	473.201	8112.08	11806.1	1858.91	9164	8128.99	6296.8	3047.42	3286.08	3697.75	2455.46	4145.68	3096.29	4380.66	4383.15	4485.09	--	--	--	--	--	-	-	-	-
(+)-isocorydine	4.313	342.151	5799.87	4842.16	4694.86	3886.13	3758.5	5790.22	879.461	3834.02	2046.25	2155.25	3037.92	2822.44	3259.67	3330.61	3259.78	--	--	--	--	--	-	-	-	-
(+)-pinoresinol	2.718	323.123	3618.39	3546.64	3103.48	4263.39	3676.81	2836.87	19010.9	8566.34	9439.11	10594.3	12986	12017.3	3566.48	3566.67	3696.36	--	--	--	--	--	C05366	ko01100//Metabolic pathways;ko01110//Biosynthesis of secondary metabolites;ko01061//Biosynthesis of phenylpropanoids;ko00999//Biosynthesis of various plant secondary metabolites	Biosynthesis of other secondary metabolites;Chemical structure transformation maps;Global and overview maps	Metabolism
(1,2,9,10-tetramethoxy-6-methyl-5,6,6a,7-tetrahydro-4h-dibenzo[de,g]quinolin-3-yl)methanol	4.987	386.215	3825.08	711.393	940.204	4314.58	2652.22	1072.48	3057.09	1533	785.49	2245.42	1878.29	1852.02	1541.42	1556.22	1588.67	--	--	--	--	--	-	-	-	-
(1r,3ar,3bs,4ar,6s,7s,7ar,8r,8ar,9ar)-1,4a,8-tris(acetyloxy)-2,2,3b,6,8a-pentamethyl-4,9-dioxo-tetradecahydro-1h-cyclopenta[a]s-indacen-7-yl butanoate	3.618	580.33	19204.6	14845.8	18915.6	20877.5	24794.2	33163.5	1846.63	1671.84	1454.42	1571.62	3261.36	1373.61	5552.77	5552.73	5560.84	--	--	--	--	--	-	-	-	-
(1r,3r,4s,5r)-1,3,4-trihydroxy-5-[(e)-3-(4-hydroxy-3-methoxyphenyl)prop-2-enoyl]oxycyclohexane-1-carboxylic acid	0.941	386.124	1103.26	1815.74	353.772	336.324	1788.11	2811.55	3712.06	2615.32	11489.3	2167.53	3551.67	1483.82	988.529	987.807	1051.68	--	--	--	--	--	-	-	-	-
(1r,3r,4s,5s)-4-{[(2e)-3-(3,4-dihydroxyphenyl)-2-propenoyl]oxy}-1,3,5-trihydroxycyclohexanecarboxylic acid	0.542	377.086	7441.48	1785.63	5110.77	734.045	1460.29	2388.43	16675.7	8115.63	4424.26	15503	73142.1	13627.7	9104.31	8429.65	9122.29	--	--	--	--	--	-	-	-	-
(1s,2r-d-erythro-2-n-myristoylamino)-1-phenyl-1-propanol	0.738	362.325	59889.3	43401	53356	55732.6	44479.3	60828.5	47357	50846.7	74247.9	40886.2	65657.8	49679.8	35160.9	36536.5	36509.2	--	--	--	--	--	-	-	-	-
(1s,2r,4as,6ar,6br,10s,12ar,14bs)-1,2,6b,9,9,12a-hexamethyl-10-[(2r,3r,4s,5s,6r)-3,4,5-trihydroxy-6-methyloxan-2-yl]oxy-2,3,4,5,6,6a,7,8,8a,10,11,12,13,14b-tetradecahydro-1h-picene-4a,6a-dicarboxylic acid	2.672	650.436	37074	33959.7	21016.4	17117.1	46716.6	36996.3	11651.7	6388.56	5176.96	13336.1	16519.2	15261.3	12565.8	12565.7	12477.2	--	--	--	--	--	-	-	-	-
(1s,2r,4s,9r,10r,14s,15s,17s)-9-(furan-3-yl)-1-hydroxy-15-[(1r)-1-hydroxy-2-methoxy-2-oxoethyl]-10,14,16,16-tetramethyl-7,18-dioxo-3,8-dioxapentacyclo[12.3.1.0,.0,.0,]octadecan-17-yl 2-methylpropanoate	1.65	606.269	5841.53	6997.05	10902.6	6662.96	10089.8	7482.8	2890.6	2887.83	2094.77	2590.39	3803.87	2613.16	3747.97	3748.01	3713.02	--	--	--	--	--	-	-	-	-
(1s,4as,7s,7as)-1-[(2s,3r,4s,5s,6r)-6-[[(e)-3-(3,4-dihydroxyphenyl)prop-2-enoyl]oxymethyl]-3,4,5-trihydroxyoxan-2-yl]oxy-7-hydroxy-7-methyl-4a,5,6,7a-tetrahydro-1h-cyclopenta[c]pyran-4-carboxylic acid	7.503	521.145	2957.28	1386.7	3687.18	3373.3	1759.33	1347.29	27072.9	15156.6	2276.96	13258.8	4483.52	9723.01	3588.13	2554.55	3514.94	--	--	--	--	--	-	-	-	-
(2-oxo-2,3-dihydro-1h-indol-3-yl)acetic acid	6.082	192.086	3121.63	3251.65	3244.11	5371.82	5395.64	2741.96	4257.4	5049.42	1660.94	3179.38	3546.75	4493.61	2827.84	3001.39	2838.85	--	--	--	--	--	C22202	ko00380//Tryptophan metabolism	Amino acid metabolism	Metabolism
(2,6-dichlorophenoxy)acetic acid, methyl ester	7.927	176.96	9872.07	18042.1	26112	34247	22079.4	22087.2	13693.9	5093.49	7079.85	4088.03	19935.9	11552.5	11954.5	9431.13	11990.9	--	--	--	--	--	-	-	-	-
(2.beta.,3.alpha.,5.alpha.,16.beta.,17.beta.)-17-acetoxy-3-hydroxy-2-(4-morpholinyl)-16-(1-pyrrolidinyl)androstane	3.144	429.37	16579.8	10311.3	44970.5	19105.9	8501.37	15859.6	5841.81	3518.91	2864.04	4156.47	6137.06	3704.44	2472.93	2427.63	2427.24	--	--	--	--	--	-	-	-	-
(2.beta.,3.alpha.,5.alpha.,16.beta.,17.beta.)-2-(4-morpholinyl)-16-(1-pyrrolidinyl)androstane-3,17-diol	0.598	429.371	688302	779028	810610	581840	588449	673786	989285	491296	633351	714157	661947	679062	466403	464725	464243	--	--	--	--	--	-	-	-	-
(2e,4e,12z)-n-(2-methylpropyl)octadeca-2,4,12-trienamide	2.335	334.294	19042.9	22713.3	19861.8	18064	14116.4	31584.9	19414.4	22420.3	19081.5	25492.1	18662	23445.8	12023.4	11958.4	11958.3	--	--	--	--	--	-	-	-	-
(2e,4e,8e)-7,13-dihydroxy-4,8,12-trimethyltetradeca-2,4,8-trienoic acid	0.912	314.232	5838.66	3704.21	1558.22	2426.71	3884.11	3451.7	20723.9	24974.3	19329.1	20380.3	22715.4	19070.6	14544.6	16994.4	14528	--	--	--	--	--	-	-	-	-
(2e,4e)-12-[(10e,12e)-13-carboxy-3-[(2e,4e)-13-carboxy-12,14-dihydroxy-3,5,7-trimethyltetradeca-2,4-dienoyl]oxy-2-(hydroxymethyl)-8,10,12-trimethyltrideca-10,12-dienoyl]oxy-13-(hydroxymethyl)-3,5,7-trimethyltetradeca-2,4-dienedioic acid	0.615	1013.6	31746	24013.2	23236.9	22582.4	15142.5	18981	22315	24365.2	24351.8	21954.1	8174.33	23925.6	7773.31	8338.99	7942.36	--	--	--	--	--	-	-	-	-
(2e,4e)-12-hydroxy-13-(hydroxymethyl)-3,5,7-trimethyltetradeca-2,4-dienedioic acid	3.262	685.443	31865.6	23701.7	42537	31379.5	26788.6	29122.9	8049.68	6617.52	6296.25	5003.14	8497.41	6505.29	10149.2	10145.9	9208.59	--	--	--	--	--	-	-	-	-
(2e,4e)-hexa-2,4-dienoic acid	2.226	113.07	14627.2	14573	15411.2	19536.3	15776	13096.4	35615.1	12935.9	15831.9	12275.3	138711	3701.15	7834.81	4908.15	7891.62	--	--	--	--	--	-	-	-	-
(2e,6e,12e)-18-(2,6-dioxopiperidin-4-yl)-9,11-dihydroxy-8-methoxy-10,12,14-trimethyl-15-oxooctadeca-2,6,12-trienoic acid	3.38	530.257	3397.18	2794.7	4052.82	6066.87	6645.51	4644.24	1820.97	1642.44	1074.62	1429.82	2940.54	1396.38	1684.56	1660.46	1660.58	--	--	--	--	--	-	-	-	-
(2r,3r,4r,5r,6s)-2-[[(2r,3s,4s,5r,6r)-6-[1,7-bis(4-hydroxyphenyl)heptan-3-yloxy]-3,4,5-trihydroxyoxan-2-yl]methoxy]-6-methyloxane-3,4,5-triol	2.683	631.274	3410.31	2082.35	4587.92	4560.29	4484.57	3399.04	6344.34	6826.16	5007.97	12030	9921.51	8546.09	4030.14	4110.62	4029.08	--	--	--	--	--	-	-	-	-
(2r,3s,4s,5r,6r)-2-(hydroxymethyl)-6-[[(2r,3s,4s,5r,6s)-3,4,5-trihydroxy-6-[(2s)-2-[(3s,8r,10r,12r,14r,17s)-12-hydroxy-4,4,8,10,14-pentamethyl-3-[(2r,3r,4s,5s,6r)-3,4,5-trihydroxy-6-(hydroxymethyl)oxan-2-yl]oxy-2,3,5,6,7,9,11,12,13,15,16,17-dodecahydro-1h-cyclopenta[a]phenanthren-17-yl]-6-methylhept-5-en-2-yl]oxyoxan-2-yl]methoxy]oxane-3,4,5-triol	2.172	969.558	12267.1	4872.61	4016.97	9886.07	10951.7	9481.74	5880.07	6391.83	4900.46	11186.1	6755.21	12141.7	7568.37	7568.19	7846.89	--	--	--	--	--	-	-	-	-
(2r,3s,4s,5r,6r)-2-[[(2r,3r,4r)-3,4-dihydroxy-4-(hydroxymethyl)oxolan-2-yl]oxymethyl]-6-[(2e)-3,7-dimethylocta-2,6-dienoxy]oxane-3,4,5-triol	2.11	466.262	8698.16	7045.67	3153.78	29465.8	17878.7	19920.8	7491.8	19583.4	5746.04	13042.9	17766.3	5119.21	8060.94	8060.98	7942.58	--	--	--	--	--	-	-	-	-
(2r,3s,4s,5r,6s)-2-(hydroxymethyl)-6-[4-[(e)-3-hydroxyprop-1-enyl]phenoxy]oxane-3,4,5-triol	2.778	335.123	5154.64	4309.98	4352.54	6940.53	5472.35	3664.07	13882.8	15160.5	8282.99	12964.9	22944.9	15977.3	5733.47	5736.57	5914.21	--	--	--	--	--	-	-	-	-
(2r,3s,4s,5r,6s)-2-(hydroxymethyl)-6-[4-[[(3s,4s)-4-(hydroxymethyl)-5-[3-methoxy-4-[(2s,3r,4s,5s,6r)-3,4,5-trihydroxy-6-(hydroxymethyl)oxan-2-yl]oxyphenyl]oxolan-3-yl]methyl]-2-methoxyphenoxy]oxane-3,4,5-triol	7.166	707.233	2919.82	1525.17	2473.88	3205.76	2077.49	1758.49	1406.18	2225.69	895.292	2395.12	3223.1	3183.25	1259.71	1260.05	1226.69	--	--	--	--	--	-	-	-	-
(2r,3s,4s,5r,6s)-2-(hydroxymethyl)-6-[4-hydroxy-2-(3-methylbut-2-enyl)phenoxy]oxane-3,4,5-triol	3.574	379.098	63791.5	19815.9	32043	30182.9	17823.1	16705.2	1752.17	2448.48	1088.88	1745.82	3105.31	1770.64	11749.8	11749	11353.7	--	--	--	--	--	-	-	-	-
(2r,3s,4s,5r,6s)-2-[(3,4,5-trihydroxyoxan-2-yl)oxymethyl]-6-(3,4,5-trimethoxyphenoxy)oxane-3,4,5-triol	4.791	496.2	1897.84	1744.13	2019.15	1650.92	841.091	1528.76	1738.83	1221.31	815.086	818.291	3504.29	1140.91	734.029	807.134	807.151	--	--	--	--	--	-	-	-	-
(2r,3s,4s,5s,6r)-2-[4-[7-hydroxy-3-(hydroxymethyl)-5-(3-hydroxypropyl)-2,3-dihydro-1-benzofuran-2-yl]-2-methoxyphenoxy]-6-methyloxane-3,4,5-triol	3.325	531.147	1229.35	2111.53	630.017	4444.56	5375.32	3990.71	1848.84	1747.16	2571.42	1654.24	2499.83	1808.91	2641.07	2555.18	2376.17	--	--	--	--	--	-	-	-	-
(2r)-[[4-(2,6-di-1-pyrrolidinyl-4-pyrimidinyl)-1-piperazinyl]methyl]-3,4-dihydro-2,5,7,8-tetramethyl-2h-1-benzopyran-6-ol	0.684	521.38	64494.8	60361.4	63040.4	85198.2	86782.5	71096	21250.9	20345.4	9724.13	22773.1	22373.2	1522.78	31778.8	31796.2	29710.7	--	--	--	--	--	-	-	-	-
(2r)-3-hydroxyisovaleroylcarnitine	3.111	523.3	5332.89	4897.69	5983.67	5632.29	5433.91	4295.22	5005.47	10491.7	3410.88	8577.43	7133.17	9521.33	3271.66	3284.79	2451.73	--	--	--	--	--	-	-	-	-
(2s,3r,4s,5s,6r)-2-[(2r,3r,4s,5s,6r)-2-[[(3s,6s,8r,10r,12r,13r,14r,17s)-3,12-dihydroxy-4,4,8,10,14-pentamethyl-17-[(2s)-6-methyl-2-[(2s,3r,4s,5s,6r)-3,4,5-trihydroxy-6-(hydroxymethyl)oxan-2-yl]oxyhept-5-en-2-yl]-2,3,5,6,7,9,11,12,13,15,16,17-dodecahydro-1h-cyclopenta[a]phenanthren-6-yl]oxy]-4,5-dihydroxy-6-(hydroxymethyl)oxan-3-yl]oxy-6-(hydroxymethyl)oxane-3,4,5-triol	0.576	963.553	84220.1	80059.7	23261.1	17663.1	18793.4	48598.7	68135.5	81509.6	79258.7	75854.2	8865.21	82027.2	13993.7	15216.3	15351.5	--	--	--	--	--	-	-	-	-
(2s,3r,4s,5s,6r)-2-[4-[(3s,3ar,6s,6ar)-6-[3,5-dimethoxy-4-[(2s,3r,4s,5s,6r)-3,4,5-trihydroxy-6-(hydroxymethyl)oxan-2-yl]oxyphenyl]-1,3,3a,4,6,6a-hexahydrofuro[3,4-c]furan-3-yl]-2,6-dimethoxyphenoxy]-6-(hydroxymethyl)oxane-3,4,5-triol	2.582	760.316	1716.26	3466.83	5701.63	5496.94	4999.34	4291.53	12457.4	9613.98	2767.65	10197.5	6898.26	8940.63	3600.83	3601.99	3828.45	--	--	--	--	--	-	-	-	-
(2s,3r,6r)-3-hydroxy-2-methyl-6-((3r,5s,7r,8r,9s,10s,12s,13r,14s,17r)-3,7,12-trihydroxy-10,13-dimethylhexadecahydro-1h-cyclopenta[a]phenanthren-17-yl)heptanoic acid	1.081	489.319	8887.53	6783.88	11543.4	1320.2	9157.87	9433.85	23297	22952.9	4858.35	12323.9	37671.1	13476.7	7925.78	7833.69	7830.98	--	--	--	--	--	-	-	-	-
(2s,3r)-5-hydroxy-3-[(2s,3r)-5-hydroxy-2-(4-hydroxyphenyl)-4-oxo-7-[(2s,3r,4s,5s,6r)-3,4,5-trihydroxy-6-(hydroxymethyl)oxan-2-yl]oxy-2,3-dihydrochromen-3-yl]-2-(4-hydroxyphenyl)-7-[(2s,3r,4s,5s,6r)-3,4,5-trihydroxy-6-(hydroxymethyl)oxan-2-yl]oxy-2,3-dihydrochromen-4-one	4.851	867.256	4531.66	549.998	1082.03	3956.63	2187.36	7773.47	541.23	419.992	112.938	241.259	744.13	419.429	261.963	262.588	232.673	--	--	--	--	--	-	-	-	-
(2s,3s,4s,5r,6r)-6-(((3r,5r,7r,8r,9s,10s,12s,13r,14s,17r)-17-((r)-4-carboxybutan-2-yl)-7,12-dihydroxy-10,13-dimethylhexadecahydro-1h-cyclopenta[a]phenanthren-3-yl)oxy)-3,4,5-trihydroxytetrahydro-2h-pyran-2-carboxylic acid	0.431	1169.64	6700.76	2027.8	7080.31	5171.94	3902.39	2499.54	4236.5	3383.48	3829.66	3362.25	1109.31	3864.06	1620.75	1765.66	1764.13	--	--	--	--	--	-	-	-	-
(2s,3s,4s,5r,6r)-6-(((3r,5r,7r,8r,9s,10s,13r,14s,17r)-17-((r)-4-carboxybutan-2-yl)-7-hydroxy-10,13-dimethylhexadecahydro-1h-cyclopenta[a]phenanthren-3-yl)oxy)-3,4,5-trihydroxytetrahydro-2h-pyran-2-carboxylic acid	3.807	1137.65	1591.44	1198.49	1964.46	1027.58	1465.65	1489	2812.06	1291.65	1016.39	2701.02	8895.82	2702.88	1459.02	1578.52	1579.04	--	--	--	--	--	-	-	-	-
(2s,3s,4s,5r,6r)-6-(((3r,5r,7s,8r,9s,10s,13r,14s,17r)-17-((r)-1-carboxypropan-2-yl)-7-hydroxy-10,13-dimethylhexadecahydro-1h-cyclopenta[a]phenanthren-3-yl)oxy)-3,4,5-trihydroxytetrahydro-2h-pyran-2-carboxylic acid	0.528	1109.65	10043.2	3084.77	17597.5	10055.2	7380.33	2704.51	2875.86	3056.9	5304.05	2815.54	1189.27	3643.06	1496.47	1499.91	1553.59	--	--	--	--	--	-	-	-	-
(2s,3s,4s,5r,6r)-6-(((3r,5r,8r,9s,10s,12s,13r,14s,17r)-17-((r)-4-carboxybutan-2-yl)-12-hydroxy-10,13-dimethylhexadecahydro-1h-cyclopenta[a]phenanthren-3-yl)oxy)-3,4,5-trihydroxytetrahydro-2h-pyran-2-carboxylic acid	2.619	1137.64	2508.74	2000.5	3776.01	2658.17	2232.03	2005.1	3312.77	2832.96	1036.96	3706.51	3713.58	3022.87	1618.16	1615.41	1793.89	--	--	--	--	--	-	-	-	-
(2s,3s,4s,5r,6r)-6-[[(2s,3r,4r,6ar,6bs,8as,12as,14br)-4-carboxy-8a-[(2s,3r,4s,5s)-3-[(2s,3r,4s,5r,6s)-3,4-dihydroxy-6-methyl-5-[(2s,3r,4s,5r)-3,4,5-trihydroxyoxan-2-yl]oxyoxan-2-yl]oxy-4,5-dihydroxyoxan-2-yl]oxycarbonyl-2-hydroxy-4,6a,6b,11,11,14b-hexamethyl-1,2,3,4a,5,6,7,8,9,10,12,12a,14,14a-tetradecahydropicen-3-yl]oxy]-3,4,5-trihydroxyoxane-2-carboxylic acid	5.462	1106.54	3858.07	6726.15	3242.51	3738.19	4578.3	3372.56	1618.05	1793.48	969.068	2259.1	4218.23	2554.13	987.998	988.043	1006.53	--	--	--	--	--	-	-	-	-
(2s,3s,4s,5r,6r)-6-[[(3s,6ar,6bs,8as,14br)-8a-carboxy-4,4,6a,6b,11,11,14b-heptamethyl-1,2,3,4a,5,6,7,8,9,10,12,12a,14,14a-tetradecahydropicen-3-yl]oxy]-3,4,5-trihydroxyoxane-2-carboxylic acid	3.484	655.388	4455.16	3447.18	7813.1	5376.89	5104.21	5055.81	5070.29	5321.99	1353.35	1478.92	4896.85	2335.11	3189.21	3193.14	2753.68	--	--	--	--	--	-	-	-	-
(2s,3s)-(-)-3-phenylglycidol	3.807	133.064	979.57	17832.5	13203.8	17754.2	17185.3	13441.8	2158.92	675.045	2513.05	1723.62	4208.89	2404.39	7202.31	7204.46	7433.83	--	--	--	--	--	-	-	-	-
(2s,3s)-3,5,7-trihydroxy-6-methyl-2-(3,4,5-trihydroxyphenyl)-2,3-dihydrochromen-4-one	6.941	335.093	15062.7	6676.13	10608.9	19626.4	13492.2	30791.7	9615.13	17984.2	14989.4	10296.1	21725.8	7207.85	22370.4	22367.6	21831.6	--	--	--	--	--	-	-	-	-
(2s,3s)-8-[(2r,3s)-5,7-dihydroxy-2-(4-hydroxyphenyl)-4-oxo-2,3-dihydrochromen-3-yl]-3,5,7-trihydroxy-2-(4-hydroxyphenyl)-2,3-dihydrochromen-4-one	7.764	581.093	701.635	687.023	740.01	832.836	4660.89	733.065	1960.95	663.294	453.091	1726.24	809.464	1649.01	853.442	975.356	851.976	--	--	--	--	--	-	-	-	-
(2s,5r,7r,8r,9s,10s,12s,13r,14s,17r)-17-((r)-5-methoxy-5-oxopentan-2-yl)-10,13-dimethyl-3-oxohexadecahydro-1h-cyclopenta[a]phenanthrene-2,7,12-triyl triacetate	0.53	1125.65	14167.9	4406.28	21827.6	10729.3	8462.8	3175.74	5335.43	1548.55	6590.52	3237.42	1652.44	4414.79	1623.5	1332.01	1612.58	--	--	--	--	--	-	-	-	-
(2s)-2-[(1s,2r)-1,2-dihydroxypentyl]-4-methoxy-2,3-dihydropyran-6-one	6.11	253.118	5960.08	5681.52	5720.28	1001.53	625.138	7093.72	19628.7	102926	2427.54	78698.9	15917.2	127426	12613	12615.3	12427.4	--	--	--	--	--	-	-	-	-
(2z)-2-[4-[2-[2-(3,4-dihydroxyphenyl)ethoxy]-2-oxoethyl]-5-methoxycarbonyl-2-[(2s,3r,4s,5s,6r)-3,4,5-trihydroxy-6-(hydroxymethyl)oxan-2-yl]oxy-4h-pyran-3-ylidene]acetic acid	3.142	593.148	42098.4	13396.3	27030.2	39158.5	29351.8	50864.2	2386.94	2732.46	6132.37	5832.55	3770.9	5456.83	7534.41	7536.09	7746.78	--	--	--	--	--	-	-	-	-
(3as,5r,5as,8as,9ar)-5,8a-dimethyl-1-methylidene-3a,4,5,5a,6,7,9,9a-octahydroazuleno[6,7-b]furan-2,8-dione	5.085	266.174	1137.04	1323.15	1231.14	1135.64	1386.67	1043.79	2752.41	3800.41	2875.46	2485.48	4951.32	2559.07	1817.61	1881.43	1879.98	--	--	--	--	--	-	-	-	-
(3r,5r,6r,7s,9s,10r,13r,17r)-17-((r)-5-methoxy-5-oxopentan-2-yl)-10,13-dimethylhexadecahydro-1h-cyclopenta[a]phenanthrene-3,6,7-triyl triacetate	3.933	549.348	4058.99	3626.17	4101.27	1079.79	2277.71	3192.24	1672.5	2351.72	1832.68	2532.46	6632.22	2666.82	2213.79	2213.73	2226.25	--	--	--	--	--	-	-	-	-
(3r,5r,7r,8r,9s,10s,12s,13r,14s,17r)-17-((2r,5s)-5,7-dihydroxy-6-methylheptan-2-yl)-10,13-dimethylhexadecahydro-1h-cyclopenta[a]phenanthrene-3,7,12-triol	1.297	475.339	18616	15103.1	17471.7	28738.9	21036.9	17590.5	23136.3	49660	6149.28	22479.4	97900.6	15164.9	8704.58	9350.45	9349.91	--	--	--	--	--	-	-	-	-
(3r,5r,7r,8r,9s,10s,12s,13r,14s,17r)-17-((2r)-6,7-dihydroxy-6-methylheptan-2-yl)-10,13-dimethylhexadecahydro-1h-cyclopenta[a]phenanthrene-3,7,12-triol	3.365	475.339	7523.52	6902.71	9878.5	11918.4	8901.01	2638.32	5190.24	5547.52	3609.52	4565.02	7902.37	3593.93	3659.5	3895.85	3895.05	--	--	--	--	--	-	-	-	-
(3r,5r,7r,8s,9s,10s,12s,13r,14s,17r)-12-hydroxy-10,13-dimethyl-17-((r)-5-(oxetan-3-yl)pentan-2-yl)hexadecahydro-1h-cyclopenta[a]phenanthrene-3,7-diyl diacetate	0.684	501.355	28677.5	18274.2	56846	43401.2	22299.7	38108	29328	58412.7	33945.6	30050.6	52968.2	32811.8	24782.5	23881.7	24797.9	--	--	--	--	--	-	-	-	-
(3r,5r,7r,8s,9s,10s,12s,13r,14s,17r)-17-((r)-7-hydroxy-6-(hydroxymethyl)heptan-2-yl)-10,13-dimethylhexadecahydro-1h-cyclopenta[a]phenanthrene-3,7,12-triol	2.069	475.34	23499.4	20819.6	28133.5	43072.1	32511.6	27638.3	23183.3	14300.5	6520.32	19849.2	27830.3	8648.19	9836.48	10539.6	9832.92	--	--	--	--	--	-	-	-	-
(3r,5s,7r,9s,10s,12s,13r,14s,17r)-17-((2r)-7-hydroxy-6-methylheptan-2-yl)-10,13-dimethylhexadecahydro-1h-cyclopenta[a]phenanthrene-3,7,12-triol	3.373	459.344	3902.1	801.486	5217.4	5873.96	5618.88	4589.47	4045.98	2836.36	363.598	5675.8	5163.77	3676.82	1904.32	1888.37	1585.59	--	--	--	--	--	C05446	ko01100//Metabolic pathways	Global and overview maps	Metabolism
(3r,6r)-6-((3r,5s,7r,8r,9s,10s,12s,13r,14s,17r)-3,7-diacetoxy-12-hydroxy-10,13-dimethylhexadecahydro-1h-cyclopenta[a]phenanthren-17-yl)heptane-1,3-diyl diacetate	0.571	607.387	15398.9	7957.39	5163.43	7466.39	10858.2	11889.6	16567.6	34026.9	27364.6	19127.3	17448.2	18633	7664.11	8333.89	8363.21	--	--	--	--	--	-	-	-	-
(3r)-5-methyl-3-[(2s,3r,4s,5s,6r)-3,4,5-trihydroxy-6-(hydroxymethyl)oxan-2-yl]oxy-3-[[4-[(2s,3r,4s,5s,6r)-3,4,5-trihydroxy-6-(hydroxymethyl)oxan-2-yl]oxyphenyl]methoxycarbonyl]hexanoic acid	0.696	643.238	160316	163138	263151	405314	354788	244041	231690	258431	107693	307869	252949	220639	131573	127157	126577	--	--	--	--	--	-	-	-	-
(3s,4r)-3-[(3s,4r)-5,7-dihydroxy-4-(4-hydroxyphenyl)-2-oxo-3,4-dihydrochromen-3-yl]-5,7-dihydroxy-4-(4-hydroxyphenyl)-3,4-dihydrochromen-2-one	7.636	560.139	4207.68	2836.09	3721.05	3115.45	2004.44	4069.96	1002.89	1802.27	1110.28	4003.86	2251.52	2641.98	1203.28	1437.09	1422.31	--	--	--	--	--	-	-	-	-
(3s,4r)-7-hydroxy-3-[(3s,4r)-7-hydroxy-4-(4-hydroxyphenyl)-2-oxo-5-[(2s,3r,4s,5s,6r)-3,4,5-trihydroxy-6-(hydroxymethyl)oxan-2-yl]oxy-3,4-dihydrochromen-3-yl]-4-(4-hydroxyphenyl)-5-[(2s,3r,4s,5s,6r)-3,4,5-trihydroxy-6-(hydroxymethyl)oxan-2-yl]oxy-3,4-dihydrochromen-2-one	8.301	867.252	32826.2	30019.1	25370.3	35629	27186	31032.3	3755.39	7516.89	1982.14	3382.21	6125.77	3883.28	12451	12971.7	12950.8	--	--	--	--	--	-	-	-	-
(3s,4s)-5-[(3s,4s)-4,10-dihydroxy-7,9-dimethoxy-3-methyl-3,4-dihydro-1h-benzo[g]isochromen-5-yl]-7,9-dimethoxy-3-methyl-3,4-dihydro-1h-benzo[g]isochromene-4,10-diol	4.882	596.228	12193.5	2520.38	3317.84	13452.8	9206.28	22987.9	1238.98	957.05	2124.02	667.523	1484.93	828.569	1336.57	1337.75	1302.17	--	--	--	--	--	-	-	-	-
(3s,6r,9s,12r,15s,18r)-3-butan-2-yl-4,10,16-trimethyl-6,9,12,15,18-penta(propan-2-yl)-1,7,13-trioxa-4,10,16-triazacyclooctadecane-2,5,8,11,14,17-hexone	3.165	671.462	106586	92758.3	182364	98666.7	61559.1	100643	20096.7	7043.17	13033.9	4367.3	19466.7	19508.3	26271.7	26887.9	26268.9	--	--	--	--	--	-	-	-	-
(3z)-3-[[1,6-dimethyl-2-[(1e,3e)-penta-1,3-dienyl]-4a,5,6,7,8,8a-hexahydro-2h-naphthalen-1-yl]-hydroxymethylidene]-5-(1-hydroxyethyl)pyrrolidine-2,4-dione	2.679	422.248	12522.7	11254.3	10462.5	9647.09	8561.88	9342.88	7210.83	6710.83	9666.3	917.98	5637.29	6414.7	6734.64	6675.65	3405.14	--	--	--	--	--	-	-	-	-
(4,7,7-trimethyl-3-bicyclo[2.2.1]heptanyl) (e)-3-(4-hydroxy-3-methoxyphenyl)prop-2-enoate	4.891	348.222	1415.94	844.566	1483.75	591.523	2219.91	1733.63	834.042	1547.59	1142.88	1360.61	3291.16	1496.23	841.366	916.204	913.535	--	--	--	--	--	-	-	-	-
(4ar,5r,6as,6br,10s,12ar)-10-[(2r,3r,4r,5s,6r)-3-acetamido-4,5-dihydroxy-6-(hydroxymethyl)oxan-2-yl]oxy-5-hydroxy-2,2,6a,6b,9,9,12a-heptamethyl-1,3,4,5,6,6a,7,8,8a,10,11,12,13,14b-tetradecahydropicene-4a-carboxylic acid	2.649	676.452	17928.2	34010.8	9571.46	7574.34	24179.5	16715	9931.92	8058.9	3153.98	4771.27	5814.71	3929.9	4013.21	3747.27	4019.82	--	--	--	--	--	-	-	-	-
(4e,6e)-2-(hydroxymethyl)-3-(3-methoxy-3-oxopropyl)deca-4,6-dienoic acid	3.295	302.195	15508.7	19778.4	23772	16353.6	28119.4	18897.7	11014.7	10923.2	5854.93	9563.73	9812.87	10985.3	8744.25	8743.64	8893.3	--	--	--	--	--	-	-	-	-
(4e,8e)-10-(4-hydroxy-6-methoxy-7-methyl-3-oxo-1h-2-benzofuran-5-yl)-4,8-dimethyldeca-4,8-dienoic acid	3.257	427.17	6906.13	6427.98	3836.33	7791.41	4269.83	6719	1248.86	1209.97	1514.88	892.641	1668.5	965.007	4688.12	4813.21	4688.77	--	--	--	--	--	-	-	-	-
(4r)-4-((3r,5r,6r,7s,9s,10r,12s,13r,14s,17r)-3,6,7,12-tetrahydroxy-10,13-dimethylhexadecahydro-1h-cyclopenta[a]phenanthren-17-yl)pentanoic acid	2.727	871.534	7692.96	6005.48	3366.88	10467	10352.1	6871.03	5359.46	8993.3	2838.44	7589.99	7042.8	4251.85	3761.25	3274.78	3770.43	--	--	--	--	--	-	-	-	-
(4r)-4-((3r,5s,6s,7r,8r,9s,10r,12s,13r,17r)-3,6,7,12-tetrahydroxy-10,13-dimethylhexadecahydro-1h-cyclopenta[a]phenanthren-17-yl)pentanoic acid	2.595	447.249	7458.65	10261	7512.11	38131.6	4532.44	4244.97	25597.4	58440.4	5985.73	81082.1	34859.7	5389.55	10799.6	10792.3	9639.2	--	--	--	--	--	-	-	-	-
(4r)-4-((3r,5s,7r,9s,10s,13r,14s,17r)-3,7-dihydroxy-10,13-dimethylhexadecahydro-1h-cyclopenta[a]phenanthren-17-yl)-n-methyl-n-((2s,3r,4r,5r)-2,3,4,5,6-pentahydroxyhexyl)pentanamide	2.981	552.371	2104.03	2614.7	4230.92	3487.3	1773.15	2436.18	8002.81	14123.2	12795.4	9502.77	13072.1	9120.86	2957.19	2981.56	2921.61	--	--	--	--	--	-	-	-	-
(4r)-4-((3s,5s,7s,9s,10s,13r,14s,17r)-3,7-dihydroxy-10,13-dimethyl-12-oxohexadecahydro-1h-cyclopenta[a]phenanthren-17-yl)pentanoic acid	0.878	813.545	20503	36992	25529.5	20276	39320.9	20012.4	16287.9	14351	17613	24750.1	14539.1	21753.6	13772.2	14082.1	14082.1	--	--	--	--	--	-	-	-	-
(4s,5z,6s)-4-(2-methoxy-2-oxoethyl)-5-[2-[(e)-3-phenylprop-2-enoyl]oxyethylidene]-6-[(2s,3r,4s,5s,6r)-3,4,5-trihydroxy-6-(hydroxymethyl)oxan-2-yl]oxy-4h-pyran-3-carboxylic acid	0.491	923.334	3341.97	2357.44	1823.14	3492.52	3060.74	4382.81	8550.23	5562.09	2754.18	14378.6	11413.7	16277.8	3432.36	3431.51	3191.04	--	--	--	--	--	-	-	-	-
(5-benzoyloxy-4,6-dihydroxy-3-methoxycyclohexen-1-yl)methyl benzoate	3.699	421.131	4486.18	1029.27	2473.12	7683.91	5721.37	2411.21	2020.47	2671.02	1258.54	1749.65	1315.42	4377.16	1729.03	1832.59	1840.55	--	--	--	--	--	-	-	-	-
(5.alpha.)-androstane-3,11,17-trione	0.599	605.389	34814.2	18050.5	45704.3	45959	31088.7	47468	21791.1	20656.2	11345.6	20760.8	15361.6	8096.85	18291.7	18964.5	18281.5	--	--	--	--	--	-	-	-	-
(5e)-2-heptyl-3,4,7-trihydroxy-2,3,4,7,8,9-hexahydrooxecin-10-one	2.6	339.153	11298.6	2735.21	19939.7	2898.29	2171.97	2275.19	2514.7	2460.8	3638.35	2477.23	3086.92	3173.4	3314.56	3450.15	4152.93	--	--	--	--	--	-	-	-	-
(5e)-4,9-dihydroxy-6-methyl-3,10-dimethylidene-4,7,8,9,11,11a-hexahydro-3ah-cyclodeca[b]furan-2-one	5.952	287.148	1481.52	3705.86	4555.15	2150.81	1649.1	4492.33	10572.6	9449	2417.81	5942.73	20268.8	14631.6	5269.77	5272	5578.97	--	--	--	--	--	-	-	-	-
(5r,6s,8z,11s)-5,6,15-trihydroxy-17-methoxy-11-methyl-12-oxabicyclo[12.4.0]octadeca-1(14),8,15,17-tetraene-7,13-dione	4.992	365.159	3465.34	3077.02	3224.75	3359.91	1979.18	1887.75	2143.37	3896.9	1836.9	1438.4	3421.56	1334.23	710.262	701.167	840.658	--	--	--	--	--	-	-	-	-
(5r)-5-[(1s,2s,3r,4r)-3-[(4e)-hex-4-enoyl]-6-[(2e,4e)-hexa-2,4-dienoyl]-5,7-dihydroxy-4,7-dimethyl-8-oxobicyclo[2.2.2]oct-5-en-2-yl]-4-hydroxy-3,5-dimethyl-2,5-dihydrofuran-2-one	3.12	516.263	14178.5	7735.96	18758.6	15866.5	9123.57	10187	5954.37	6277.52	4407.7	1207.87	8919.17	5511.33	5745.04	5863.02	5745.27	--	--	--	--	--	-	-	-	-
(6,7-dimethoxy-1,4-dihydroindeno[1,2-c]pyrazol-3-yl)(3-fluorophenyl)amine	7.384	326.126	23077.3	29363.2	33543.4	22695.4	20157.5	31114.8	2158.3	1474.49	1228.05	1379.16	2780.62	1683.29	5157.59	5249.48	5153.87	--	--	--	--	--	-	-	-	-
(6r)-3-hydroxy-2-methyl-6-((3r,5s,7r,8r,9s,10s,12s,13r,14s,17r)-3,7,12-trihydroxy-10,13-dimethylhexadecahydro-1h-cyclopenta[a]phenanthren-17-yl)heptanoic acid	2.234	489.319	6525.23	5718.5	8199.56	1898.35	6744.13	6102.75	22182	28455.5	6632.6	14734.7	87226.4	6548.13	8332.6	8471.59	8471.55	--	--	--	--	--	-	-	-	-
(8ar,12s,12ar)-12-hydroxy-4-methyl-4,5,6,7,8,8a,12,12a-octahydro-1h-3-benzoxecine-2,9-dione	4.926	253.143	480714	60683.8	147192	477271	307855	878499	7142.33	1422.64	12451.4	16423.1	8296.59	8425.08	5969.77	16578.4	16586.8	--	--	--	--	--	-	-	-	-
(cis+trans)-nerodilol	0.976	205.195	26020.1	16070	21423.7	36286.4	35501	39252	41915.3	54412.9	29006.3	40095.8	51575.8	42696.9	23595.8	24118.4	23596.6	--	--	--	--	--	C09704	ko01100//Metabolic pathways;ko01062//Biosynthesis of terpenoids and steroids;ko00909//Sesquiterpenoid and triterpenoid biosynthesis	Chemical structure transformation maps;Global and overview maps;Metabolism of terpenoids and polyketides	Metabolism
(e)-1-(2,4-dihydroxyphenyl)-3-[4-(3-methylbut-2-enoxy)phenyl]prop-2-en-1-one	2.405	363.104	15027.6	7081.65	3601.49	4473.22	2631.74	19219	3443.92	3917.1	6499.15	2984.3	5135.61	3717.33	5837.96	6098.6	6095.89	--	--	--	--	--	-	-	-	-
(e)-5-(4-methoxy-5-methyl-6-oxopyran-2-yl)-3-methylhex-4-enoic acid	2.696	550.264	5838.99	1773.68	1577.9	5775.76	4476.8	4630.02	3538.93	2696.81	2654.82	3877.38	6585.28	3886.01	4196.85	4082.39	4082.94	--	--	--	--	--	-	-	-	-
(e)-5-hydroxy-n-[3-[5-[3-[[(e)-5-hydroxy-3-methylpent-2-enoyl]amino]propyl]-3,6-dioxopiperazin-2-yl]propyl]-3-methylpent-2-enamide	3.563	453.269	1027.21	2425.9	2427.45	3570.75	1206.61	1866.3	7072.52	3301.38	1484.93	4050.79	5565.31	2768.99	1873.9	1830.16	1830.12	--	--	--	--	--	-	-	-	-
(methylenecyclopropyl)acetyl-l-carnitine	2.669	766.439	5959.22	5390.39	9244.66	11270.3	12400.1	5085.36	2040.67	1951.71	1950.53	1735.49	2613.59	1700.99	4826.53	4393.15	4400.91	--	--	--	--	--	-	-	-	-
(r,s)-n-nitrosoanatabine n-.beta.-d-glucuronide	4.767	366.114	5014.64	1318.58	1945.93	5390.92	4405.96	2390.13	624.172	1252.45	993.728	851.661	1344.98	835.767	1112.76	1044.08	1045.89	--	--	--	--	--	-	-	-	-
(r)-.alpha.,.alpha.-diphenyl-2-pyrrolidinemethanol	5.378	236.148	4212.59	887.567	1777.9	1848.35	809.976	1999.62	18804.1	49460.9	15227.8	18377	31757.1	10939.1	20869	21235.1	21240.4	--	--	--	--	--	-	-	-	-
(r)-4-((3r,5r,6r,7r,8r,9s,10r,12s,13r,14s,17r)-3,6,7,12-tetrahydroxy-10,13-dimethylhexadecahydro-1h-cyclopenta[a]phenanthren-17-yl)pentanoic acid	0.577	849.547	22036.8	27881.7	28149.9	33582.4	31180.7	21096.4	25455.1	22917.6	39075.1	19508	19199.2	32782.1	8698.72	8660.88	5435.14	--	--	--	--	--	-	-	-	-
(r)-4-((8s,9s,10r,13r,14s,17r)-10,13-dimethyl-3-oxo-2,3,8,9,10,11,12,13,14,15,16,17-dodecahydro-1h-cyclopenta[a]phenanthren-17-yl)pentanoic acid	3.186	741.504	32262.3	19856.6	64731.1	49092.1	23782.7	33527.8	5651.3	2842.96	5896.64	2702.36	5589.29	3371.84	6974.02	7453.32	6967.79	--	--	--	--	--	-	-	-	-
(r)-butyrylcarnitine	4.271	232.154	4112.67	3354.42	3698.74	4034.22	2336.72	3245.53	298858	183012	155430	100868	319749	69593	49733	50189.9	50192.5	--	--	--	--	--	-	-	-	-
(s)-(-)-citronellic acid	4.181	171.148	21502.1	24393.2	22389.3	22548.2	36760.2	34776.2	2951.21	4198.02	2860.04	3160.02	3597.49	2634.04	9281.1	9590.64	9592.18	--	--	--	--	--	-	-	-	-
(s)-n-(1-amino-1-oxo-3-phenylpropan-2-yl)-1-pentyl-1h-indole-3-carboxamide	2.098	378.211	19817.2	19496.4	18612.3	20866.2	15794.6	19316.6	6628.18	6147.6	9959.46	5620.04	8763.55	5781.54	9845.58	8958.81	9889.57	--	--	--	--	--	-	-	-	-
(z)-2,6-dimethyl-7-(4-methyl-5-oxooxolan-2-yl)-3-[[3,4,5-trihydroxy-6-(hydroxymethyl)oxan-2-yl]oxymethyl]hept-5-enoic acid	3.609	469.202	32392.4	17340.2	622.391	27342.9	28897.3	1325.96	7174.86	10756.9	8682.67	4885.2	13785.3	19705.9	8016.89	8017.11	8060.37	--	--	--	--	--	-	-	-	-
(z)-dimethylvinphos	8.184	664.896	628.333	1717.07	1357.46	523.037	562.722	400.067	29.1892	24.7955	60.4883	308.086	308.086	23.7375	95.0873	88.1422	105.926	--	--	--	--	--	-	-	-	-
[(1ar,1bs,2s,5as,6r,6as)-5a-hydroxy-1a-methyl-2-[(2s,3r,4s,5s,6r)-3,4,5-trihydroxy-6-(hydroxymethyl)oxan-2-yl]oxy-1b,2,6,6a-tetrahydrooxireno[1,2]cyclopenta[4,5-b]pyran-6-yl] (2e,6s)-6-hydroxy-2,6-dimethylocta-2,7-dienoate	5.102	551.195	3607.55	2496.71	3054.69	3678.76	2680.11	1298.71	3121.55	1406.23	2436.62	1824.46	6238.42	1596.43	2036.85	1954.34	1955.53	--	--	--	--	--	-	-	-	-
[(1r,5s,6s)-5-acetyloxy-3-(hydroxymethyl)-2-oxo-6-propan-2-ylcyclohex-3-en-1-yl] (e)-2-methylbut-2-enoate	2.375	347.13	100959	53084.4	28623.5	24160.1	18537.8	137719	4499.23	4223.88	11695	3948.6	5369.04	4959.99	40501	40468.8	40797.6	--	--	--	--	--	-	-	-	-
[(1s,3r,3as,4s,8ar)-1-acetyloxy-3-hydroxy-6,8a-dimethyl-3-propan-2-yl-1,2,3a,4,5,8-hexahydroazulen-4-yl] 4-hydroxybenzoate	3.447	439.195	39799.2	39937.6	48619.3	57467.7	48386.5	29413.1	5417.79	4535.94	6763.18	2966.17	8344.6	4208	12867.2	12966.3	12965.9	--	--	--	--	--	-	-	-	-
[(1s,4as,6s,7r,7as)-6-acetyloxy-4-[[(2r,3r,4s,5s,6r)-3-acetyloxy-4,5-dihydroxy-6-(hydroxymethyl)oxan-2-yl]oxymethyl]-7-(acetyloxymethyl)-7-hydroxy-4a,5,6,7a-tetrahydro-1h-cyclopenta[c]pyran-1-yl] 3-methylbutanoate	0.662	627.206	17213.5	15741.7	35721.6	18679.2	54016.7	34017.6	45479.7	17695.7	14193.6	11663.6	5579.31	20231.3	15793.8	14504.7	15855.8	--	--	--	--	--	-	-	-	-
[(1s,6s,7r,10r,15s,16r,18s,19r,20r)-6-(3-furyl)-8,9,18,19,20-pentahydroxy-3-(1-hydroxy-2-methylpropylidene)-7,12,15,17-tetramethyl-4-oxo-5,11,13,21-tetraoxaheptacyclo[10.8.1.114,17.01,10.02,7.010,15.014,19]docos-16-yl]acetic acid	8.152	687.194	12812	7776.66	10064.9	11666.9	7274.38	8295.19	4594.67	4453.31	15378.2	6022.26	5435.97	16258.7	9789.96	12300.2	9966.27	--	--	--	--	--	-	-	-	-
[(2r,3s,4s,5r,6r)-3,4-dihydroxy-6-[(2s,3s,4s,5r)-3-hydroxy-2,5-bis(hydroxymethyl)-4-[(e)-3-(4-hydroxyphenyl)prop-2-enoyl]oxyoxolan-2-yl]oxy-5-[(e)-3-(4-hydroxyphenyl)prop-2-enoyl]oxyoxan-2-yl]methyl (e)-3-(4-hydroxyphenyl)prop-2-enoate	6.909	798.275	1190.44	881.713	1233.48	1266.96	1247.1	1105.77	10446.2	1494.74	1172.98	2584.7	17120.4	2012.56	2012.45	1922.92	1695.92	--	--	--	--	--	-	-	-	-
[(2r,3s,4s,5r,6r)-6-[1,7-bis(4-hydroxyphenyl)-5-oxoheptan-3-yl]oxy-3,4,5-trihydroxyoxan-2-yl]methyl (e)-3-(3,4-dimethoxyphenyl)prop-2-enoate	2.773	684.282	22775.6	9192.3	13544.8	37619.2	47488.7	17435.8	4494.25	5214.45	2458.61	4531.28	5219.72	4250.49	9587.74	7942.86	7982.48	--	--	--	--	--	-	-	-	-
[(2r,3s,4s,5r,6s)-3,4-dihydroxy-6-[3,7,8-trihydroxy-2-(4-hydroxy-3-methoxyphenyl)-4-oxochromen-5-yl]oxy-5-[(2s,3r,4r,5r,6s)-3,4,5-trihydroxy-6-methyloxan-2-yl]oxyoxan-2-yl]methyl acetate	7.411	700.226	1164.08	1351.91	1602.37	1407.32	1156.51	1456.04	61067.1	49127.1	28093.2	74163.6	120819	103367	19945.3	19944	20185.4	--	--	--	--	--	-	-	-	-
[(2r,3s,4s,5r,6s)-6-[(2s,3r,4s,5r,6r)-6-[[(1s,3r,4s,4ar,8ar)-4-[(3s)-3-[(2s,3r,4r,5r,6r)-3,4-dihydroxy-6-methyl-5-[(2s,3r,4r,5r,6s)-3,4,5-trihydroxy-6-methyloxan-2-yl]oxyoxan-2-yl]oxy-3-methylpent-4-enyl]-3,4,8,8a-tetramethyl-1,2,3,4a,5,6-hexahydronaphthalen-1-yl]oxy]-4,5-dihydroxy-2-methyloxan-3-yl]oxy-3,4,5-trihydroxyoxan-2-yl]methyl acetate	3.187	966.51	8056.04	5502.89	9611.76	4717.98	8294.22	6530.47	1961.35	1748.04	1564.71	2089.8	2554.56	2176.03	3104.65	3104.86	3125.97	--	--	--	--	--	-	-	-	-
[(2s,3r,4r,5s,6s)-2-[2-(3,4-dihydroxyphenyl)-5,7-dihydroxy-4-oxochromen-3-yl]oxy-3,5-dihydroxy-6-methyloxan-4-yl] 3,4,5-trihydroxybenzoate	7.834	639.099	868.396	658.977	872.735	717.589	741.228	702.756	773.776	1080.95	612.834	450.33	888.694	696.201	732.51	732.448	642.485	--	--	--	--	--	-	-	-	-
[(2s,3r,4s,5s,6r)-2-[3-[(2s,3r,4s,5s,6r)-4,5-dihydroxy-6-(hydroxymethyl)-3-[(2s,3r,4r,5r,6s)-3,4,5-trihydroxy-6-methyloxan-2-yl]oxyoxan-2-yl]oxy-5-hydroxy-2-(4-hydroxyphenyl)-4-oxochromen-7-yl]oxy-4,5-dihydroxy-6-(hydroxymethyl)oxan-3-yl] (e)-3-(4-hydroxyphenyl)prop-2-enoate	7.284	920.272	1038.93	865.982	1021.69	1047.88	905.779	919.639	16330.4	7391.56	1005.67	7992.54	18071.9	12915.2	4117.13	4081.58	4117.06	--	--	--	--	--	-	-	-	-
[(2s,3s)-2-[(e,3r,4s)-3,4-dihydroxypent-1-enyl]-6-oxo-2,3-dihydropyran-3-yl] (e)-2-methylbut-2-enoate	5.281	335.072	2677.78	2018.17	1961.45	6244.14	6025.65	4890.62	1688.79	1716.52	1728.39	1714.94	2402.64	1726.79	1836.89	1860.99	2040.68	--	--	--	--	--	-	-	-	-
[(3ar,4s,6e,10z,11ar)-10-(hydroxymethyl)-6-methyl-3-methylidene-2-oxo-3a,4,5,8,9,11a-hexahydrocyclodeca[b]furan-4-yl] (z)-4-acetyloxy-2-(hydroxymethyl)but-2-enoate	3.77	438.195	25050.3	17671.4	25825.3	13896	9749.5	12265.1	3493.86	2573.53	44601.1	3131.33	5264.44	3402.32	6662.38	6479.44	6661.82	--	--	--	--	--	-	-	-	-
[(3s,4r,5s)-5-[(2s,3r,4s,5s,6r)-4,5-dihydroxy-6-(hydroxymethyl)-2-(4-hydroxyphenoxy)oxan-3-yl]oxy-3,4-dihydroxyoxolan-3-yl]methyl 4-hydroxybenzoate	2.874	542.175	3768.23	12646.6	1739.84	15012.9	2428.09	2782.57	2051.61	1752.82	4191.85	6318.49	2084	1617.66	4931.25	4931.8	5000.84	--	--	--	--	--	-	-	-	-
[(4r,5s,6r,6as,7r,10ar,11br)-5-acetyloxy-6-hydroxy-10a-methoxy-4,7,11b-trimethyl-9-oxo-1,2,3,4a,5,6,6a,7,11,11a-decahydronaphtho[2,1-f][1]benzofuran-4-yl]methyl acetate	2.676	482.257	58905	62716.6	69133.2	152195	92461.9	51696.2	7564.63	6049.45	10381.4	4169.8	15512.7	4046.8	33828	36899.9	33655.4	--	--	--	--	--	-	-	-	-
[(4r,6ar,9s,9ar,9br)-9-methyl-3,6-dimethylidene-2,8-dioxo-3a,4,5,6a,7,9,9a,9b-octahydroazuleno[4,5-b]furan-4-yl] (e)-4-hydroxy-2-[[(e)-4-hydroxy-2-methylbut-2-enoyl]oxymethyl]but-2-enoate	3.981	492.242	186063	168048	205980	253137	232587	135635	1425.08	1350.07	17727.7	1174.96	2034.98	1334.49	46167.2	46770.2	46768.7	--	--	--	--	--	-	-	-	-
[(6e,10z)-10-(acetyloxymethyl)-6-formyl-3-methylidene-2-oxo-3a,4,5,8,9,11a-hexahydrocyclodeca[b]furan-4-yl] 2-methylbutanoate	3.386	422.199	7646.92	7577.43	8938.33	3699.53	6286.79	5830.1	2126.26	2021.56	3339.29	1801.48	2666.27	2130.91	3396.4	3396.36	3370.24	--	--	--	--	--	-	-	-	-
[(e)-3-acetyloxy-7-hydroxy-6-methoxy-7-(6-oxo-2,3-dihydropyran-2-yl)hept-4-en-2-yl] acetate	5.779	374.164	2575.45	1949.18	2335.68	2945.24	1948.26	1838.34	2816.96	4421.56	2087.32	2414.7	2546.65	2644.33	1552.08	1552.11	1377.1	--	--	--	--	--	-	-	-	-
[[4-[5r-chloro-2z-[3r-cyclohexyl-3s-hydroxy-1r-propenyl]-3s-hydroxycyclopentyl]-2r-butenyl]oxy]-acetic acid, isopropyl ester	3.6	451.231	22069.8	8787.97	10865.6	23592.9	60894.6	20106.7	3396.18	3922.32	1084.65	3147.9	6520.48	4455.39	9440.33	9440.24	9475.64	--	--	--	--	--	-	-	-	-
[1-(3,5-dihydroxyphenyl)-12-hydroxytridecan-2-yl] acetate	5.783	389.249	3504.59	6069.62	6657.27	3991.58	7971.27	6148.58	2308.76	3339.02	5299.52	4602.93	3563.16	4956.28	2636.81	2861.12	2634.9	--	--	--	--	--	-	-	-	-
[1-hexadecanoyloxy-3-phosphonooxypropan-2-yl]octadec-9-enoate	9.693	692.518	744.987	358.841	855.99	664.252	214.719	368.694	168.368	59.9089	76.9579	141.69	171.817	122.863	199.629	199.352	192.786	--	--	--	--	--	-	-	-	-
[17-(2,6-dihydroxy-6-methyl-3-oxoheptan-2-yl)-3-hydroxy-4,4,9,13,14-pentamethyl-2-[3,4,5-trihydroxy-6-(hydroxymethyl)oxan-2-yl]oxy-2,3,7,8,10,11,12,15,16,17-decahydro-1h-cyclopenta[a]phenanthren-16-yl] acetate	0.695	728.446	30508	25855.5	19285.5	14122.7	12684.2	23872.2	19120.5	6280.81	9651.06	4861.76	19122.3	19361.7	11209.5	13120	11076.7	--	--	--	--	--	-	-	-	-
[2-[4-hydroxy-2,5-bis(hydroxymethyl)-3-(2-methylpropanoyloxy)oxolan-2-yl]oxy-6-(hydroxymethyl)-4,5-bis(2-methylpropanoyloxy)oxan-3-yl] decanoate	2.87	707.394	6828.49	5984.28	1953.59	10259	8453.95	3526.98	12125.8	20946.5	2114.25	8838.92	10019.3	6878.8	4879.25	4942.05	4942.12	--	--	--	--	--	-	-	-	-
[2,3-dihydroxy-1-(7-methoxy-2-oxochromen-6-yl)-3-methylbutyl] (z)-2-methylbut-2-enoate	5.95	415.097	1265.67	4818.64	2519.51	1700.89	1019.62	990.188	820.651	870.666	779.127	717.281	1186.8	995.272	772.205	739.23	737.96	--	--	--	--	--	-	-	-	-
[3-(4-hydroxy-3-methoxybenzoyl)-2,3-dimethyloxiran-2-yl]-(4-hydroxy-3-methoxyphenyl)methanone	7.155	390.15	1778.17	2795.92	2998.55	1542.79	2103.94	1648.2	2442.08	954.841	930.721	1381.22	2887.42	1770.5	1311.98	1455.01	1316.34	--	--	--	--	--	-	-	-	-
[3,4-dihydroxy-5-[2-methylidene-4-[(2r,3r,4s,5s,6r)-3,4,5-trihydroxy-6-[[2-methylidene-4-[(2r,3r,4s,5s,6r)-3,4,5-trihydroxy-6-[(4-hydroxy-2-methylidenebutanoyl)oxymethyl]oxan-2-yl]oxybutanoyl]oxymethyl]oxan-2-yl]oxybutanoyl]oxyoxan-2-yl]methyl 4-hydroxy-2-methylidenebutanoate	7.575	903.304	1881.54	1008.61	1715.65	1512.17	1736.98	1161.19	998.442	782.398	714.755	692.116	1804.18	912.077	736.337	725.036	736.435	--	--	--	--	--	-	-	-	-
[3,4,5-trihydroxy-6-(3,4,5-trihydroxybenzoyl)oxyoxan-2-yl]methyl 3,4,5-trihydroxybenzoate	7.768	502.137	1037.67	935.45	1290.82	989.447	1181.65	1051.15	1115.9	992.196	730.813	1754.17	1122.97	990.899	943.594	905.992	905.874	--	--	--	--	--	-	-	-	-
[3,4,5-trihydroxy-6-(hydroxymethyl)oxan-2-yl] 9-(hydroxymethyl)-2,2,6a,6b,9,12a-hexamethyl-10-[3,4,5-trihydroxy-6-[(3,4,5-trihydroxy-6-methyloxan-2-yl)oxymethyl]oxan-2-yl]oxy-1,3,4,5,6,6a,7,8,8a,10,11,12,13,14b-tetradecahydropicene-4a-carboxylate	3.079	350.062	2970.28	3722.55	1117.34	5983.01	9069.52	5586.74	2226.67	2583.93	3574.78	1980.16	3118.07	2196.33	5840.38	6175.52	5845.86	--	--	--	--	--	-	-	-	-
[4-[4,5-dihydroxy-6-methyl-3-(3,4,5-trihydroxyoxan-2-yl)oxyoxan-2-yl]oxy-6-[2-(3,4-dihydroxyphenyl)ethoxy]-5-hydroxy-2-(hydroxymethyl)oxan-3-yl] (e)-3-(3,4-dihydroxyphenyl)prop-2-enoate	5.196	795.228	2020.44	1657.32	1836.73	1917.7	1349.72	1355.41	452.589	300.003	442.745	332.325	526.807	301.142	445.089	434.913	445.401	--	--	--	--	--	-	-	-	-
[4a,7-dihydroxy-7-methyl-1-[3,4,5-trihydroxy-6-(hydroxymethyl)oxan-2-yl]oxy-1,5,6,7a-tetrahydrocyclopenta[c]pyran-5-yl] (e)-3-(4-methoxyphenyl)prop-2-enoate	6.043	547.17	2577.89	1963.81	2471.38	2208.84	2309.32	2860.35	16069.6	1188.9	1978.29	5369.66	2436.17	2029.67	2049.02	2048.79	2079.15	--	--	--	--	--	-	-	-	-
[5-formyl-4,8-dihydroxy-3-(3-methoxy-3-oxoprop-1-en-2-yl)-8a-methyl-2,3,4,4a,5,6,7,8-octahydro-1h-naphthalen-2-yl] 3,4-dihydroxy-2-methylidenebutanoate	2.734	449.172	5032.64	4277.97	6965.7	5687.47	4522.13	4543.38	8786.33	2931.8	4020.1	8530.4	8232.53	5510.94	3075.4	2573.58	3073.2	--	--	--	--	--	-	-	-	-
[5-hydroxy-3-(hydroxymethyl)-2-oxo-6-propan-2-ylcyclohex-3-en-1-yl] 3-methylpentanoate	3.616	316.222	5150.91	6750.3	5873.22	5286.65	10050.6	6514.44	101643	72515.7	2111.45	18842.1	198877	47337.8	18040.5	17865.1	17865.7	--	--	--	--	--	-	-	-	-
[6-[3,4-dihydroxy-2,5-bis(hydroxymethyl)oxolan-2-yl]oxy-3,4,5-trihydroxyoxan-2-yl]methyl (e)-3-(4-hydroxy-3-methoxyphenyl)prop-2-enoate	7.832	536.177	4917.9	4789.7	5102.57	6111.27	8787.31	4910.19	3554.94	3784.54	3274.96	3863.36	3076.79	3237.13	3763.92	3699.89	3764.12	--	--	--	--	--	-	-	-	-
[6-acetyloxy-4-butanoyloxy-3,3a-dihydroxy-3,6,9-trimethyl-8-[(e)-2-methylbut-2-enoyl]oxy-2-oxo-4,5,6a,7,8,9b-hexahydroazuleno[4,5-b]furan-7-yl] octanoate	3.565	668.383	2327.7	1966.8	2711.79	2405.98	2265.04	2233.67	3449.67	3425.37	997.311	1537.18	6955.76	1731.4	1425.89	1425.71	1395.11	--	--	--	--	--	-	-	-	-
[8-[2-(3-methylbutanoyloxy)propan-2-yl]-2-oxo-8,9-dihydrofuro[2,3-h]chromen-9-yl] (z)-2-methylbut-2-enoate	6.058	429.179	1667.99	1307.86	2328.41	2557.79	2333.78	1068.5	1532.12	2284.85	1747.47	568.056	1974.61	1588.55	1477.66	1477.62	1506.11	--	--	--	--	--	-	-	-	-
[8]-shogaol	3.331	631.384	3690.6	1924.16	4433.94	4674.99	3454.49	1589.54	1859.49	1643.14	1490.82	1359.51	2716.89	1733.19	1584.71	1615.04	1614.67	Benzenoids	Phenols	Methoxyphenols	36700-45-5	HMDB0031463	-	-	-	-
[ala9-ala10]-moroidin	5.041	565.292	2203.46	2936.63	2852.35	3096.78	3416.22	2596.61	2019.49	1599.96	1044.9	1590.43	2627.56	1814.94	1489.74	1552.11	1550.71	--	--	--	--	--	-	-	-	-
1-(1,2-dioctanoylphosphatidyl)inositol	0.618	631.233	11585.8	18794.6	8754.39	15908.1	17601	16929.3	16532.5	11293.2	13261.3	13807.5	10746.4	18974	11019.1	11479.1	9712.4	--	--	--	--	--	-	-	-	-
1-(1,2-dioctanoylphosphatidyl)inositol-5-phosphate	2.158	711.189	7978.53	3703.58	7628.9	8159.94	8470.96	9609.39	4543.1	6021.17	8203.42	7113.52	5968.74	7503.78	4328.76	4635.23	4634.85	--	--	--	--	--	-	-	-	-
1-(10z-heptadecenoyl)-sn-glycero-3-phospho-(1'-rac-glycerol)	5.922	519.279	866.592	2759.4	3526.8	2848.54	3453.85	2899.41	6328.03	12096	1359.75	16155.7	6834.69	20445.2	5293.23	5293.53	5340.44	--	--	--	--	--	-	-	-	-
1-(1z-octadecenyl)-2-(4z,7z,10z,13z,16z,19z-docosahexaenoyl)-sn-glycero-3-phosphoethanolamine	1.926	776.562	2446.84	2023.9	1049.39	1168.99	1902.13	1809.8	14272.7	7850.7	2629.17	5241.98	4909.54	2134.58	2419.56	2411.58	2319.16	Lipids and lipid-like molecules	Glycerophospholipids	Glycerophosphoethanolamines	206059-98-5	HMDB0011394	-	-	-	-
1-(1z-octadecenyl)-sn-glycero-3-phosphocholine	4.094	546.325	2909.5	3551.07	3308.98	4375.92	4236.15	3129.51	8529.83	19077.7	4967.61	8776.45	9888.5	11399.5	3683.7	3932.36	3708.24	Lipids and lipid-like molecules	Glycerophospholipids	Glycerophosphocholines	-	HMDB0013122	C04230	ko00564//Glycerophospholipid metabolism	Lipid metabolism	Metabolism
1-(2,4-dihydroxyphenyl)-2-(3,5-dimethoxyphenyl)propan-1-one	2.51	303.142	10476.2	6019.02	7334.45	6005.14	8449.79	30101.3	15623.8	9286.3	17174.8	6114.08	23635.9	7883.66	3855.91	3204.1	3182.83	--	--	--	--	--	-	-	-	-
1-(3-methylbenzyl)piperazine	4.456	191.142	20957	17667.4	20914.5	24400.2	21136.1	14553.5	1123.54	1843.91	3247.92	868.776	1727.95	997.488	5119.01	5236.3	5235.54	--	--	--	--	--	-	-	-	-
1-(3,4-dihydroxyphenyl)-6,7-dihydroxy-1,2-dihydronaphthalene-2,3-dicarboxylic acid	5.26	397.036	956.954	1063.31	2298.68	1124.31	705.226	1367.08	3010.64	1382.51	1909.84	853.109	1631.53	786.258	1396.2	1395.46	1464.75	--	--	--	--	--	-	-	-	-
1-(4-ethoxycarbonylphenyl)-2-(4-fluorobenzylthio)-5-(2-ethoxy-5-pyrimidinylmethyl)-4-pyrimidinone	6.143	493.141	3641.01	9781.13	3819.97	5584.6	3443.95	5076.16	5859.3	2365.45	2373.05	2077.16	7319.41	3609.5	1330.56	1283.8	1283.89	--	--	--	--	--	-	-	-	-
1-[2-[3-[(2r,3r,4s,5s,6r)-6-[[(2r,3r,4r)-3,4-dihydroxy-4-(hydroxymethyl)oxolan-2-yl]oxymethyl]-3,4,5-trihydroxyoxan-2-yl]oxyprop-1-en-2-yl]-2,3-dihydro-1-benzofuran-5-yl]ethanone	3.61	530.211	5029.01	4848.61	9330.21	4183.87	5636.02	5670.02	2496.4	1699.15	4395.41	2637.48	4447.61	1463.11	2190.99	2229.7	2184.05	--	--	--	--	--	-	-	-	-
1-[2-hydroxy-4-(3-hydroxy-5-methylphenoxy)-6-methylphenyl]-3-methylbutane-2,3-diol	2.587	350.179	14612.6	29961.2	18077.8	13546.1	11032.4	12259.8	8909.7	9711.66	14656.2	8733.9	10301.9	7783.47	10301.4	8050.13	9036.32	--	--	--	--	--	-	-	-	-
1-[2,4,6-trihydroxy-3-[7-hydroxy-2-(4-hydroxyphenyl)-3,4-dihydro-2h-chromen-4-yl]phenyl]dodecan-1-one	3.392	566.307	7876.83	3710.82	5668.63	4365.74	4313.06	7335.8	4480.39	3326.94	2247.74	4034.69	12418.2	3621.47	3011.91	3011.25	2830.65	--	--	--	--	--	-	-	-	-
1-[4-[2-(7-methoxy-1,3-benzodioxol-5-yl)ethyl]phenoxy]-3-methylbutane-2,3-diol	6.302	392.19	6856.13	8635.43	8648.45	11600.1	8723.95	6319.79	3848.39	1480.83	6446.63	1448.88	9051.73	1371.89	3277.73	3344.39	3344.57	--	--	--	--	--	-	-	-	-
1-[4,5-bis(hydroxymethyl)-3-methoxy-2-methylphenoxy]-3-methylbutane-2,3-diol	3.631	323.159	6727.69	4941.2	6503.62	7676.7	5785.88	5277.13	4782.78	5562.73	2932.85	3314.84	7405.22	4800.83	2823.32	2822.74	2894.29	--	--	--	--	--	-	-	-	-
1-acetyl-3-piperidinamine	4.684	143.117	2154.76	2286.27	2572.51	2268.13	2552.66	2450.89	4056.59	2652.82	1383.38	3187.53	9037.07	3870.21	1649.75	1709.89	1709.89	--	--	--	--	--	-	-	-	-
1-acetyl-beta-carboline	3.548	211.095	83861.1	88656	98906.7	6762.49	3313.83	3593.73	13413.7	12241.6	14598.6	8575.65	14592.8	10310.1	30376.6	30609.3	30606.4	--	--	--	--	--	-	-	-	-
1-aminocyclopropanecarboxylic acid	6.508	102.054	138286	125454	101612	120087	121535	197444	83694.2	79030.9	12429.8	41127.1	98428.1	33788.7	106022	106126	103298	Organic acids and derivatives	Carboxylic acids and derivatives	Amino acids, peptides, and analogues	22059-21-8	HMDB0036458	C01234	ko01100//Metabolic pathways;ko01110//Biosynthesis of secondary metabolites;ko01060//Biosynthesis of plant secondary metabolites;ko01070//Biosynthesis of plant hormones;ko00270//Cysteine and methionine metabolism	Amino acid metabolism;Chemical structure transformation maps;Global and overview maps	Metabolism
1-arachidoyl-2-hydroxy-sn-glycero-3-phosphocholine	3.073	552.399	4335.75	2974.32	4554.19	3499.53	3314.08	5438.04	11429.9	14063.5	25893.1	20163.5	16748.2	10510.1	4461.4	4273.16	4272.49	--	--	--	--	--	-	-	-	-
1-behenoyl-2-hydroxy-sn-glycero-3-phosphocholine	2.293	602.424	13220.2	11758.7	17271.2	15006.8	11373.8	7506.51	58343.9	134642	21166.5	61813.1	85253.2	52993.6	17076	17121.8	17076.1	--	--	--	--	--	-	-	-	-
1-butanol, 2-[[9-(1-methylethyl)-6-[[[4-(2-pyridinyl)phenyl]methyl]amino]-9h-purin-2-yl]amino]-, (2r)-	6.518	454.241	6034.79	4809.28	7036.33	6248.38	5813.43	5921.33	7291.73	3383.92	3503.73	5133.92	5472.09	1716.58	2575.55	2573.04	2099.56	--	--	--	--	--	-	-	-	-
1-butanone, 1-(2,3-dihydro-1h-inden-5-yl)-2-(ethylamino)-	0.641	214.158	37498.9	39916.2	27754	26214.8	24771.1	40802.4	56633.8	13758	98361.1	21585.3	116771	75350.5	9712.46	10281.6	10272.8	--	--	--	--	--	-	-	-	-
1-deoxynojirimycin	5.009	146.08	125230	117409	96786.5	126145	195922	328887	15404.3	16089.9	61614.7	19860.8	31563.5	23351.2	84927.2	84096.6	84096.1	Organoheterocyclic compounds	Piperidines	HASH(0x2ef2eb0)	19130-96-2	HMDB0035359	-	-	-	-
1-docosahexaenoyl-2-stearoyl-sn-glycero-3-phosphocholine	3.124	878.57	5128.54	3059.71	5723.94	5020.12	4204.93	5499.39	2667.85	2148.19	1329.53	2466.44	6243.82	2981.54	1975.06	1975.15	1946.35	Lipids and lipid-like molecules	Glycerophospholipids	Glycerophosphocholines	-	HMDB0008727	-	-	-	-
1-ethylpropylamine	4.182	88.1114	19499.6	20183.8	21073.5	20243.3	39076.1	35229.8	5459	5437.56	23979.6	31529.5	27163.9	20999.1	6517.71	6229.78	6229.38	--	--	--	--	--	-	-	-	-
1-heptadecanoyl-sn-glycero-3-phosphocholine	3.548	532.333	9000.53	9980.63	9006.13	4832.17	2573.23	7878.83	7780.63	3903	5083.11	6254.03	9476.65	21837.5	4520.28	4498.87	3842.16	--	--	--	--	--	-	-	-	-
1-hexadecanoyl-2-sn-glycero-3-phosphate	6.049	393.247	2147.77	2923.49	2084.68	2811.05	4113.84	2561.4	2178.14	3496.04	3073.13	3128.85	2375.2	2956.91	2011.5	2182	2182.58	--	--	--	--	--	-	-	-	-
1-hexadecyl-2-azelaoyl-sn-glycero-3-phosphocholine	2.667	674.435	19915.3	20402.5	11284.8	6925.93	19180.8	19717.9	5883.06	5898.01	3937.69	6473.86	10093.8	7366.37	8685.09	8679.39	7317.81	--	--	--	--	--	-	-	-	-
1-hexadecylamine	2.509	242.283	7676.13	7670.83	7901.8	9869.41	8019.19	6949.34	8387.89	7323.59	5461.87	12098.9	12902.5	6458.82	15965.5	14843.8	14850.5	--	--	--	--	--	-	-	-	-
1-hydroxy vitamin d2	1.826	377.319	2693.45	2598.62	2407.85	2574.03	2335	2283.35	13231.2	16863	2753.85	7248.67	6577.88	6034.52	3827.83	3654.23	3823.68	--	--	--	--	--	-	-	-	-
1-Indanone	4.185	133.063	9038.04	1331.31	11606.9	1705.93	1170.43	1102.3	6997.36	3920.16	3529.25	3595.56	14033.5	3790.64	5436.54	5687.74	5437.06	Benzenoids	Indanes	Indanones	-	HMDB0059602	C01504	ko01120//Microbial metabolism in diverse environments	Global and overview maps	Metabolism
1-lignoceroyl-2-hydroxy-sn-glycero-3-phosphocholine	2.281	630.455	11478.5	437.212	15428.3	9307.69	9177.53	10572.2	790.232	1285.84	347.099	623.043	930.952	707.407	2005.9	1188.96	1052.19	--	--	--	--	--	-	-	-	-
1-linoleoyl-2-oleoyl-rac-glycerol	2.614	619.526	80759.4	83859.3	86160.6	126401	80241.4	55500.9	12172.2	7998.4	14130.1	23787.6	5553.72	28436.3	14696.9	15391.7	15393.3	--	--	--	--	--	-	-	-	-
1-methyl-4-benzylpiperazine	1.827	191.142	47230.7	24400.9	63566.1	72076.5	46991.9	25385.1	44453.8	40172.2	40870.4	45830	52122.3	55635.7	29883.9	30588.7	29859.5	--	--	--	--	--	-	-	-	-
1-methylhistamine	3.26	126.127	7836.63	7977.55	7255.49	7064.61	8576.34	6913.65	8235.76	5799.34	3746.02	2374.83	9317.43	4713.16	1923.16	2010.03	2010.28	Organic nitrogen compounds	Organonitrogen compounds	Amines	501-75-7	HMDB0000898	C05127	ko01100//Metabolic pathways;ko00340//Histidine metabolism	Amino acid metabolism;Global and overview maps	Metabolism
1-methylsulfinylbutenyl isothiocyante	4.772	176.01	33157.1	48199.2	37550.1	52164.4	52090.1	29727	4954.3	276.271	15738.6	403.449	28035.1	622.503	19344.5	21489.5	21456.7	--	--	--	--	--	-	-	-	-
1-monolinoleoyl-rac-glycerol	3.464	337.272	6710.74	6365.36	12368.7	7003.71	6656.39	6689.17	17520.4	17642.7	1585.88	7113.14	35995.4	4461.36	5063.48	5101.5	5063.36	Lipids and lipid-like molecules	Fatty Acyls	Lineolic acids and derivatives	-	HMDB0242115	-	-	-	-
1-myristoyl-2-hydroxy-sn-glycero-3-phosphoethanolamine	3.339	426.259	1589.21	1497.63	1610.94	918.743	1556.31	1675.96	3947.42	3188.75	856.778	3932.25	8554.99	2155.36	1429.57	1430.01	1547.4	Lipids and lipid-like molecules	Glycerophospholipids	Glycerophosphoethanolamines	-	HMDB0011500	-	-	-	-
1-naphthalenesulfonic acid, 8-(phenylamino)-	3.95	282.048	14701.1	19613	15279.2	7569.2	12775.9	24044.5	9461.3	2598.92	9926.36	5417.14	8756.49	2936.97	21123.3	22168.2	22171	--	--	--	--	--	-	-	-	-
1-o-hexadecyl-2-deoxy-2-thio-s-acetyl-sn-glyceryl-3-phosphorylcholine	8.084	184.073	2.62449e+06	2.42179e+06	1.74302e+06	1.18013e+06	800792	2.61866e+06	84937	31891.1	351933	112131	99931	96154.3	548148	548378	567966	--	--	--	--	--	-	-	-	-
1-o-hexadecyl-2-o-(2e-butenoyl)-sn-glyceryl-3-phosphocholine	3.094	550.384	3951.23	4626.01	2946.07	2348.2	5086.38	3434.4	4018.57	5175.01	3157.09	6730.76	5580.63	3181.33	6777.89	7745.13	7764.65	--	--	--	--	--	-	-	-	-
1-o-hexadecyl-2-o-(4z,7z,10z,13z,16z,19z-docosahexaenoyl)-sn-glyceryl-3-phosphorylcholine	2.344	792.586	3762.12	3686.64	4668.73	3687.17	4285.17	4610.91	5933.74	3080.85	2780.09	6125.31	9423.38	7372.32	4091.69	3657.61	3641.5	--	--	--	--	--	-	-	-	-
1-o-hexadecyl-2-o-(n-methylcarbamoyl)-sn-glyceryl-3-phosphorylcholine	3.38	539.392	10311.2	15503.5	12765.1	23007	16721	7326.86	669.404	627.678	2124.17	866.309	919.355	1241.16	3589.03	3581.5	3537.25	--	--	--	--	--	-	-	-	-
1-o-hexadecyl-2-o-acetyl-sn-glyceryl-3-phosphoryl(n,n,n-trimethyl)hexanolamine	3.545	240.159	3015.71	3404.68	3286.66	2992.99	2308.72	3006.28	10227.1	5559.89	3731.38	6275.5	6988.74	9794.28	2873.95	2921.69	2920.46	--	--	--	--	--	-	-	-	-
1-o-hexadecyl-2-o-butanoyl-sn-glyceryl-3-phosphocholine	2.572	574.392	3302.71	455.562	4807.63	3723.36	2636.66	1504.19	16421.2	30016.1	7394.3	12740.6	21275	9442.04	5882.83	6372.98	6319.69	--	--	--	--	--	-	-	-	-
1-o-hexadecyl-2-o-methyl-sn-glyceryl-3-phosphorylcholine	2.141	518.383	2959.52	3232.97	3663.73	2897.62	2354.65	3237.83	13855.8	14806.9	2130.01	12054.2	13108.3	17969.7	4630.27	3834.49	3812.68	--	--	--	--	--	-	-	-	-
1-octadecanoyl-2-octadecenoyl-sn-glycero-3-phosphocholine	2.404	810.598	227859	188434	123791	40161	134724	171584	164622	89400.5	103559	140137	64771.5	156694	51645.2	49065.1	53215.2	--	--	--	--	--	-	-	-	-
1-octadecyl-2-acetyl-sn-glycero-3-phosphocholine	4.094	590.351	3617.65	4123.9	4229.3	4200.01	3353.9	3031.18	11083	22772.1	4693.58	11446.7	12678.3	15409	4989.03	5329.09	5332	--	--	--	--	--	-	-	-	-
1-oleoyl-2-linoleoyl-rac-glycerol	3.12	601.515	143097	89683.9	174619	138587	62670.2	132423	19615.2	10123.2	10039.5	8577.8	16601.8	15687.3	18911	19497.2	18910.6	--	--	--	--	--	-	-	-	-
1-oleoyl-2-myristoyl-sn-glycero-3-phosphocholine	2.248	732.559	58199.3	34101.3	39060.4	39906.8	42625.2	43707.7	44638.5	35046.8	48065	51995.7	32259.6	48140.7	18323.2	17900.2	17901.1	Lipids and lipid-like molecules	Glycerophospholipids	Glycerophosphocholines	-	HMDB0008097	-	-	-	-
1-oleoyl-sn-glycero-3-phosphoethanolamine	3.228	480.306	12041.6	9174.63	9185.77	4419.74	7510.22	10471.5	27451.1	142787	24973	75571.2	14931.5	18459.4	17624.9	15427.3	15422.3	Lipids and lipid-like molecules	Glycerophospholipids	Glycerophosphoethanolamines	89576-29-4	HMDB0011506	-	-	-	-
1-palmitoyl-2-(4-ketododec-3-enedioyl)phosphatidylcholine	2.663	720.443	14693	6479.79	4811	6049.97	22998.7	7419.76	11815.1	9000.46	3322.73	5112.22	6665.32	5314.55	2795.51	2418.48	2385.41	--	--	--	--	--	-	-	-	-
1-palmitoyl-2-arachidonoyl-sn-glycero-3-phospho-(1'-sn-glycerol)	0.706	815.465	19406.7	27824	22768.7	25852.7	23127.7	15876.4	11504.3	14389.5	10595.3	12989	12212.2	15535.5	11226.1	11044.2	11225	--	--	--	--	--	-	-	-	-
1-palmitoyl-2-arachidonoyl-sn-glycero-3-phosphoserine	0.705	784.515	9210.93	13577.8	8815.86	15848.2	12766.4	14657.1	11243.7	13164.3	6051.5	8295.39	9674	11816.7	8395.12	8252.53	8255.43	Lipids and lipid-like molecules	Glycerophospholipids	Glycerophosphoserines	-	HMDB0012361	-	-	-	-
1-palmitoyl-2-azelaoylphosphatidylcholine	1.012	672.429	7767.06	7993.66	7389	10197.4	6172.46	9272.3	5491.53	7086.14	4316.68	5167.86	6959.36	5062.02	4661.26	4660.98	4701.49	--	--	--	--	--	-	-	-	-
1-palmitoyl-2-docosahexaenoyl-sn-glycero-3-phosphocholine	1.359	806.585	4899.17	4823.6	3737.39	4130.88	4599.5	4480.9	8345.48	11060.6	10268.5	9730.14	10632.1	8897.45	4443.63	4875.14	4448.45	Lipids and lipid-like molecules	Glycerophospholipids	Glycerophosphocholines	-	HMDB0007991	-	-	-	-
1-palmitoyl-2-myristoyl-sn-glycero-3-phosphocholine	3.088	728.519	127590	93882.2	149134	73910.9	47460.8	102646	22709.7	10228.9	17748.8	5106.05	27437.3	17706.7	22943.9	23030.5	22831.7	Lipids and lipid-like molecules	Glycerophospholipids	Glycerophosphocholines	-	HMDB0007965	-	-	-	-
1-palmitoyl-2-oleoyl-phosphatidylglycerol	1.392	766.556	110796	94064	75465.6	68459.4	95559.9	81091.4	95604.7	101008	41515.8	76132.9	48082	75220.8	37157	40002.6	37167.9	--	--	--	--	--	-	-	-	-
1-palmitoyl-sn-glycero-3-phosphocholine	3.212	534.293	4760.17	6346.66	3385.86	7639.16	8464.8	18704.9	1298.99	1782.49	1356.68	2368.48	4944.64	1523.77	1414.97	1184.03	1235.78	Lipids and lipid-like molecules	Glycerophospholipids	Glycerophosphocholines	17364-16-8	HMDB0010382	-	-	-	-
1-palmitoylglycerol	3.133	313.273	82781.3	56880.4	104450	81856.2	71069.9	70660.6	27888.4	11117.5	15122.9	14839.4	69307.1	12804.8	18679.8	18735.3	22045.6	Lipids and lipid-like molecules	Glycerolipids	Monoradylglycerols	-	HMDB0245964	-	-	-	-
1-pentyl-3-(4-methoxynaphthoyl)indole	4.954	214.117	3400.98	3136.24	6225.29	6041.77	4337.22	3593.06	2551.05	3934.99	1241.49	2205.78	3708.16	2635.39	2521.5	2477.39	2521.42	--	--	--	--	--	-	-	-	-
1-phenylethanol	2.957	105.069	12796.8	9815.7	10101.7	13808.7	11989.3	9415.59	88874	7774.66	8225.21	9803.81	9335.38	7047.86	9564.7	9417	9418.47	Benzenoids	Benzene and substituted derivatives	HASH(0x16c0088)	98-85-1	HMDB0032619	-	-	-	-
1-piperazinamine, n-[(3,5-dimethyl-1-phenyl-1h-pyrazol-4-yl)methylene]-4-(phenylmethyl)-	7.204	374.213	1230.04	1884.33	2976.24	1182.65	3044.99	2503.26	1225.93	1698.52	1019.54	1254.62	3231.46	1314.87	1553.43	1523.34	1726.5	--	--	--	--	--	-	-	-	-
1-piperazinecarboxylic acid, 4-[1-[[4-[(1,1-dimethylethoxy)carbonyl]phenyl]methyl]-1h-indol-4-yl]-, 1,1-dimethylethyl ester	4.231	514.285	2671.67	2170.46	1517.66	2307.26	2566.35	1995.47	548.272	5392.83	907.476	1800.16	1926.56	3343.04	1152.91	1152.92	1166.96	--	--	--	--	--	-	-	-	-
1-piperidinecarboxylic acid, 4-[6-[4-[(methoxycarbonyl)amino]phenyl]-4-(4-morpholinyl)-1h-pyrazolo[3,4-d]pyrimidin-1-yl]-, methyl ester	6.285	464.186	2567.99	2733.94	2523.02	2551.95	2945.67	2377.25	1690.5	1620.39	1493.66	1433.96	2593.35	1629.91	1069.3	1282.06	1293.42	--	--	--	--	--	-	-	-	-
1-piperidinepropanol, .alpha.-(4-hydroxyphenyl)-.beta.-methyl-4-(phenylmethyl)-, (.alpha.r,.beta.s)-	4.293	188.127	3653.12	2687.52	3041.25	50842.5	2334.93	103715	7425.83	8798.43	5727.92	6607.97	25229.3	7677.51	3349.95	3873.59	3373.81	--	--	--	--	--	-	-	-	-
1-propanone, 1-[7-(3,4-dimethoxyphenyl)-2,3-dihydro-9-[[(3s)-1-methyl-3-piperidinyl]methoxy]-1,4-benzoxazepin-4(5h)-yl]-	6.11	235.13	4958.04	4507.08	14970.4	7885.21	6130.37	3644.6	2190.23	2549.98	2018.97	474.1	1610.45	2778.86	3157.18	3248.73	3156.27	--	--	--	--	--	-	-	-	-
1-pyrrolidinecarboxaldehyde, 3-(1,3-benzodioxol-5-ylmethylene)-2-oxo-	4.998	200.073	4303.68	3757.78	5124.94	1742.25	3216.43	3463.92	6591.97	7448.41	2489.89	4942.15	12978.5	3992.76	2217.16	2000.11	2009.94	Organoheterocyclic compounds	Benzodioxoles	HASH(0x1a7b1e0)	-	HMDB0253812	-	-	-	-
1-pyrrolidinecarboxamide, n-[3-[[5-bromo-4-[[2-(1h-imidazol-5-yl)ethyl]amino]-2-pyrimidinyl]amino]phenyl]-	3.08	471.123	4580.26	3343.18	2015.83	2130.57	2614.46	1625.97	910.352	785.102	1580.52	1062.09	1441.57	1182.09	2153.42	2091.83	2091.31	--	--	--	--	--	-	-	-	-
1-pyrrolidineethanol, .alpha.-phenyl-.beta.-propyl-	0.663	216.174	21883	18003	17035	9051.94	9804.47	25920.1	289991	188193	574455	159938	389393	328767	55906.2	57650.9	57642	--	--	--	--	--	-	-	-	-
1-pyrrolidineheptanoic acid, 2-(3-hydroxyoctyl)-5-oxo-	2.326	306.243	5699.54	1553.51	3976.67	2989.71	4089.24	7886.2	8711.5	4793.32	2639.35	5242.77	5382.41	8001.14	4077.49	4077.58	4013.34	--	--	--	--	--	-	-	-	-
1-pyrrolidineheptanoic acid, 2-[(1e,3s,4s)-3-hydroxy-4-methyl-1-nonen-6-yn-1-yl]-5-oxo-, (2r)-	3.336	346.233	6777.1	8330.85	11034.8	7906.36	10967.9	9822.29	3643.28	3671.48	1617.15	2053.23	9466.08	2298.39	3867.09	3867.43	3906.78	--	--	--	--	--	-	-	-	-
1-stearoyl-2-arachidonoyl-sn-glycero-3-phospho-(1'-myo-inositol)	2.513	887.575	949.77	711.459	1073.9	1203.12	1007.91	620.128	6921.32	6647.63	2083.18	3381.82	1603.86	6057.56	1122.09	1109.44	1109.23	--	--	--	--	--	-	-	-	-
1-stearoyl-2-arachidonoyl-sn-glycerol	0.706	645.542	36496.9	44740.5	34695.5	22590	39870.1	27431.8	11230.6	11782.9	10878.4	13988.5	9268.31	18587.8	14182.4	12842.4	12927.9	Lipids and lipid-like molecules	Glycerolipids	Diradylglycerols	-	HMDB0007170	-	-	-	-
1-stearoyl-2-hydroxy-sn-glycero-3-phosphocholine	3.142	524.367	23340	24884.2	26481.9	17190	20551.1	29032.9	10778.4	9233.27	4765.32	8469.32	13014.1	6887.85	7989.69	7875.14	8093.92	Lipids and lipid-like molecules	Glycerophospholipids	Glycerophosphocholines	-	HMDB0258493	C04230	ko00564//Glycerophospholipid metabolism	Lipid metabolism	Metabolism
1-stearoyl-2-linoleoyl-sn-glycerol	3.131	603.531	86035.8	45050.1	76565.5	59069.1	24919.5	59508.5	11543.5	6906.8	5784.03	4858.44	8036.84	9884.78	8295.4	8531.06	8527.58	Lipids and lipid-like molecules	Fatty Acyls	Lineolic acids and derivatives	-	HMDB0007161	-	-	-	-
1-stearoyl-2-oleoyl-sn-glycero-3-phosphoethanolamine	1.93	768.55	11871.9	11273	11458.9	11250.3	12831.2	11788.7	23854.3	59982.5	10423.9	11683.6	15073.7	12531	8871.29	8552.29	8870.97	Lipids and lipid-like molecules	Glycerophospholipids	Glycerophosphoethanolamines	6418-95-7	HMDB0008993	-	-	-	-
1-stearoyl-rac-glycerol	0.652	341.304	60533.2	83470.6	59125.2	65793.9	83425.3	69343.7	57236.2	69753.1	58655.6	64381.9	43717.8	47045.3	178502	173904	178646	Lipids and lipid-like molecules	Glycerolipids	Monoradylglycerols	22610-61-3	HMDB0011131	-	-	-	-
1-Stearoyl-sn-glycerol 3-phosphocholine(LPC(18:0))	2.8	524.365	10817.9	8916.29	9125.35	13035.6	12492.2	10651.4	4135.28	4592.04	2276.88	3396.68	5433.26	3321.7	4607.41	4889.93	4896.73	--	--	--	--	--	C04230	ko00564//Glycerophospholipid metabolism	Lipid metabolism	Metabolism
1,2-benzenedicarboxylic acid	3.661	167.044	2006.53	2002.74	2294.96	1958.79	2209.2	2004.96	30558.3	8584.39	2036.38	32182.5	19721	27108.6	5983.42	5983.2	6033.33	Benzenoids	Benzene and substituted derivatives	Benzoic acids and derivatives	88-99-3	HMDB0002107	C01606	ko01100//Metabolic pathways;ko01120//Microbial metabolism in diverse environments;ko02010//ABC transporters	Global and overview maps;Membrane transport	Environmental Information Processing;Metabolism
1,2-bis(o-octanoyl)-sn-glycerylphophorylcholine	3.229	532.305	18296.3	11243.1	7513.75	4230.96	14123	12160.7	1131.46	5534.97	2617.87	2951.42	12147.7	21152.3	4533.67	4774.29	4773.98	--	--	--	--	--	-	-	-	-
1,2-di-(9z,12z,15z-octadecatrienoyl)-sn-glycero-3-phosphocholine	2.437	778.536	250328	255699	151860	65051.7	216431	389290	1.22898e+06	1.08896e+06	619912	1.54611e+06	1.55289e+06	1.32105e+06	304734	300061	300041	--	--	--	--	--	-	-	-	-
1,2-di(4z,7z,10z,13z,16z,19z-docosahexaenoyl)-sn-glycero-3-phosphoethanolamine	2.792	836.534	5621.81	5127.18	5322.72	5557.62	6516.27	5356.9	17640.4	9666.37	3804.41	8958.89	12612.5	10068.8	3598.84	3677.78	3678.83	--	--	--	--	--	-	-	-	-
1,2-diamino-2-methylpropane	4.992	72.0806	91175.8	89341.2	138209	53040.8	49854.1	49726.7	177424	126951	23956.2	112565	228504	112287	75005.3	73990.8	73985.7	--	--	--	--	--	-	-	-	-
1,2-diarachidonoyl-sn-glycero-3-phosphocholine	2.1	830.563	25465.9	10901.3	15230.8	22230.7	21406.8	21243.5	3627.32	16821.6	12097	7574.99	4598.59	16821.7	5142.01	6967.14	6959.04	Lipids and lipid-like molecules	Glycerophospholipids	Glycerophosphocholines	-	HMDB0008443	-	-	-	-
1,2-diarachidonoyl-sn-glycero-3-phosphoethanolamine	0.706	788.51	1324.14	34180.1	31200.3	33473.8	11922.5	27504.1	18192.7	14906.9	15821.9	17108.7	16751.5	18979.4	16386.8	16653.1	16570.5	--	--	--	--	--	-	-	-	-
1,2-dihexadecanoyl-sn-glycero-3-phosphocholine	2.448	756.553	1.96121e+06	1.62684e+06	1.57391e+06	528746	1.57235e+06	2.06121e+06	1.51797e+06	1.0438e+06	659210	1.31783e+06	1.16791e+06	1.38414e+06	465034	452399	452411	--	--	--	--	--	C00157	ko01100//Metabolic pathways;ko01110//Biosynthesis of secondary metabolites;ko00590//Arachidonic acid metabolism;ko00564//Glycerophospholipid metabolism;ko00592//alpha-Linolenic acid metabolism;ko00591//Linoleic acid metabolism	Global and overview maps;Lipid metabolism	Metabolism
1,2-dihexadecanoyl-sn-glycerol	2.649	591.496	671325	520233	774529	665207	591594	657545	33922.7	23670.9	48475.6	89720.5	28110.2	104746	114910	115381	115702	Lipids and lipid-like molecules	Glycerolipids	Diradylglycerols	-	HMDB0007098	-	-	-	-
1,2-dihydrodesoxymetasone	4.411	341.216	3139.44	3930.28	2474.39	5121.07	3524.5	2077.25	4618.57	14493.6	650.941	692.067	4024.23	590.653	2415.37	2479.47	2480.14	--	--	--	--	--	-	-	-	-
1,2-dihydroxyheptadec-16-yn-4-yl acetate	3.63	327.238	2135.55	1533.37	1851.42	2339.99	1654.35	1593.34	3030.35	4792.09	6822.35	6191.81	4730.45	8317.15	2165.93	2113.51	2113.08	--	--	--	--	--	-	-	-	-
1,2-dilauroyl-sn-glycero-3-phosphatidylcholine	4.383	644.421	506.163	374.894	417.064	339.293	341.374	353.858	1255.6	992.59	314.594	19329.2	2598.14	18043.3	1420.94	1436.94	1437.01	--	--	--	--	--	-	-	-	-
1,2-dilinoleoyl-sn-glycero-3-phosphocholine	2.415	782.566	495621	438062	275156	156167	525715	537318	575482	361851	156660	328429	371738	318169	153991	153973	149392	Lipids and lipid-like molecules	Glycerophospholipids	Glycerophosphocholines	998-06-1	HMDB0008138	-	-	-	-
1,2-dilinoleoylglycerol	0.869	617.509	49349.5	22476.3	23441.6	24644.4	39867.9	20838.8	4347.47	4612.97	4917.65	8640.65	4826.78	8929.72	14362.2	12274.8	12349.5	--	--	--	--	--	-	-	-	-
1,2-dimethoxy-4-(2-propenyl)benzene	4.248	164.07	6714.71	4431.69	3752.34	7264.21	6084.73	5070.49	6013.26	5619.4	4527.74	4861.47	10074.3	5093.13	3098.35	3112.96	2938.21	Benzenoids	Benzene and substituted derivatives	Methoxybenzenes	93-15-2	HMDB0031864	C10454	ko00940//Phenylpropanoid biosynthesis	Biosynthesis of other secondary metabolites	Metabolism
1,2-dimyristoyl-sn-glycero-3-phospho-l-serine	2.806	680.473	4604.35	3150.91	3253.18	2375.1	4246.15	4941.79	5440.03	7188.35	6964.16	5281.97	6166.42	7028.18	2240.21	2266.18	2518.95	--	--	--	--	--	-	-	-	-
1,2-dimyristoyl-sn-glycero-3-phospho-rac-(1-glycerol)	1.124	689.423	19524.9	15625.6	6678.25	4050.71	18741.4	3593.2	3071.41	3524.49	2430.55	3488.63	5324.49	2993.55	8258.11	8006.33	8254.39	--	--	--	--	--	-	-	-	-
1,2-dioleoyl-sn-glycero-3-phosphate	3.898	745.492	1408.79	1128.75	1174.29	1314.18	1319.47	1371.55	494.846	4392.45	309.286	1436.95	627.085	20374	1925.17	1901.81	1924.68	Lipids and lipid-like molecules	Glycerophospholipids	Glycerophosphates	14268-17-8	HMDB0007865	-	-	-	-
1,2-dioleoyl-sn-glycero-3-phosphatidylcholine	0.696	808.589	450854	542493	552222	440219	353364	374097	146770	354234	302394	354875	328381	330939	213448	212204	213231	--	--	--	--	--	-	-	-	-
1,2-dioleoyl-sn-glycero-3-phospho-(1'-myo-inositol-3',4',5'-trisphosphate)	5.473	1103.45	1765.85	2421.96	2004.57	1852.73	1091.41	1762.23	1301.22	1004.96	800.584	1311.82	2143.87	1391.24	816.94	816.821	828.233	--	--	--	--	--	-	-	-	-
1,2-dioleoyl-sn-glycero-3-phospho-l-serine	2.625	788.541	46975.1	54078.3	46379.2	9370.36	80865.5	60646.9	20504.8	18854.2	10261	22042.2	26443.6	20313.5	9527.52	8793.6	8798.35	--	--	--	--	--	-	-	-	-
1,2-dioleoyl-sn-glycero-3-phosphoethanolamine	0.695	744.554	15105.5	41321	38828	35579.2	8867.62	25004.1	47485.7	42904.7	16379.1	13804.4	12137.3	11355.5	14554.6	15897.2	14553.6	Lipids and lipid-like molecules	Glycerophospholipids	Glycerophosphoethanolamines	-	HMDB0244088	-	-	-	-
1,2-dioleoyl-sn-glycero-3-phosphoethanolamine-n,n-dimethyl	2.442	772.584	1.48049e+06	1.14447e+06	918238	368430	1.01484e+06	1.13965e+06	336780	213767	228049	300808	124318	361640	152616	150463	150469	--	--	--	--	--	-	-	-	-
1,2-dioleoyl-sn-glycerol	0.587	643.528	16227.5	6582.68	5969.96	5759.73	5084.85	7543.45	7498.98	4857.81	7887.86	2909.66	8437.36	10262.8	3438.24	3365.03	3754.92	--	--	--	--	--	-	-	-	-
1,2-dipalmitoleoyl-sn-glycero-3-phosphocholine	3.04	730.536	36112.7	22481.2	36914.3	22283.3	12528	31655.7	11021.9	40921.6	7675.2	2141.93	5236.71	4766.03	4381.31	4381.48	4618	--	--	--	--	--	-	-	-	-
1,2-dipalmitoleoyl-sn-glycero-3-phosphoethanolamine	3.164	688.489	494718	375247	758028	378316	225976	423433	62074.5	25425.7	52580.9	17371.6	69068.3	72278.6	109862	108580	109862	--	--	--	--	--	-	-	-	-
1,2-dipalmitoyl-sn-glycero-3-phosphoethanolamine	2.29	692.519	3043.88	4154.2	4129.16	3771.08	4257.2	3950.78	45353.9	5357.79	4439.34	9197.85	14262.7	12709.5	3984.85	4154.54	4003.46	Lipids and lipid-like molecules	Glycerophospholipids	Glycerophosphoethanolamines	-	HMDB0246972	-	-	-	-
1,2-dipalmitoyl-sn-glycero-3-phosphoethanolamine-n,n-dimethyl	2.722	742.544	56865.5	63366.1	26208.8	16713.8	65074.5	42942.6	24709.2	131284	12838.6	4617.03	5397.31	5822.89	8472.44	9362.83	8455.65	--	--	--	--	--	-	-	-	-
1,2-dipentadecanoyl-sn-glycero-3-phosphoethanolamine	0.696	702.474	16498.6	15321.9	19621.3	15283.1	24210.6	21045.8	26402.8	11938	15746.3	19564.3	29887.3	8235.96	11631.5	10785.8	11227.2	--	--	--	--	--	-	-	-	-
1,2-ditetradecanoyl-sn-glycero-3-phosphocholine	2.301	678.503	4042.26	4003.93	3854.36	3220.44	4505.15	4807.49	29382.8	17197.3	3109.14	6114.11	8700.45	26697	3372.87	3373.39	3567.41	Lipids and lipid-like molecules	Glycerophospholipids	Glycerophosphocholines	-	HMDB0244821	-	-	-	-
1,2,4-oxadiazole, 5-[4-phenyl-5-(trifluoromethyl)-2-thienyl]-3-[3-(trifluoromethyl)phenyl]-	5.258	441.061	7386.42	4396.54	4774.71	6777.65	5359.25	6604.43	1188.79	1193.23	880.372	820.435	1383.63	1645.62	4274.12	4361.42	4361.78	--	--	--	--	--	-	-	-	-
1,24-dihydroxyvitamin d3	9.72	381.296	643.343	540.139	580.246	1188.94	468.434	460.526	718.989	1320.78	1258.63	1022.16	823.057	1465.95	1087.24	1087.17	1067.3	--	--	--	--	--	-	-	-	-
1,3-cyclohexanedione, 4-(3-azidopropyl)-	4.194	139.085	3795.36	1284.18	3468.56	3774.08	3469.03	3276.65	6777.05	1549.62	4283.79	2261.3	854.552	3142.2	2152.54	1679.03	1646.85	--	--	--	--	--	-	-	-	-
1,3-diphenylguanidine	5.711	212.138	2876.23	10299.6	3248.72	2115.23	3444.3	976.242	22773.1	10417.2	3504.07	5200.77	13215.8	6824.56	5496.69	5491.1	4751.28	--	--	--	--	--	C05189	ko01100//Metabolic pathways;ko01110//Biosynthesis of secondary metabolites;ko01063//Biosynthesis of alkaloids derived from shikimate pathway;ko00950//Isoquinoline alkaloid biosynthesis	Biosynthesis of other secondary metabolites;Chemical structure transformation maps;Global and overview maps	Metabolism
1,3-propanediol, 2-amino-2-[2-(4-octylphenyl)ethyl]-, 1-(dihydrogen phosphate)	0.599	775.455	38782.3	46445.8	44227.5	54057.8	47068.5	41273.5	28798.8	11899.4	25316.5	4878.3	24493.8	6164.22	13162.1	20140.6	20152.5	--	--	--	--	--	-	-	-	-
1,3-propanediol, 2-amino-2-[2-[4-[[6-[(7-nitro-2,1,3-benzoxadiazol-4-yl)amino]hexyl]oxy]phenyl]ethyl]-	4.903	474.231	5786.83	1742.78	2306.47	3507.92	1821.2	4777.03	1645.17	901.051	1173.94	1283.4	2305.96	1251.3	1481.75	1481.85	1463.39	--	--	--	--	--	-	-	-	-
1,3,5-benzenetriol	6.411	127.038	2985.32	2317.25	2609	3388.5	3454.63	3062.44	2436.92	1953.89	2192.04	1693.6	2655.06	1563.11	2029	1927.45	1924.28	Benzenoids	Phenols	Benzenetriols and derivatives	108-73-6	HMDB0013675	C02183	ko01120//Microbial metabolism in diverse environments	Global and overview maps	Metabolism
1,3,5(10)-estratrien-3,17.beta.-diol diglucosiduronate	5.971	642.27	2548.89	1430.27	3095.26	2805.32	2302.85	2040.89	3412.87	3643.49	781.278	1975.45	6270.37	1189.87	1246.93	1002.35	1009.32	--	--	--	--	--	-	-	-	-
1,3,6-tri-o-galloyl-.beta.-d-glucose	7.073	637.096	926.902	1398.44	2441.36	1449.32	1311.85	1516.71	1522.4	1521.01	939.118	923.872	1145.62	1377.27	1153.85	1067.6	1148.52	Phenylpropanoids and polyketides	Tannins	HASH(0x1eb99b8)	-	HMDB0244815	-	-	-	-
1,3,7-trimethyluric acid	1.478	211.107	60480.4	570.828	43889.2	62402.4	50749.8	60814.3	39829.7	93577.1	40691.7	72880	63993.6	56876.1	20568.6	17301.3	20559.7	Organoheterocyclic compounds	Imidazopyrimidines	Purines and purine derivatives	5415-44-1	HMDB0002123	C16361	ko01120//Microbial metabolism in diverse environments;ko00232//Caffeine metabolism	Biosynthesis of other secondary metabolites;Global and overview maps	Metabolism
1,4-d-xylobiose	5.085	321.057	122816	5698.53	124606	205437	2368.59	75307.1	50947.3	34136.9	10291.7	42481.7	27006.9	58837.8	10839.5	10851.2	11347.3	--	--	--	--	--	C01630	ko02010//ABC transporters	Membrane transport	Environmental Information Processing
1,4-dihydroxy-6,6,9a-trimethyl-4,5,5a,7,8,9-hexahydro-1h-benzo[e][2]benzofuran-3-one	0.673	284.184	14702.4	28414.3	8638.73	12474.6	8865.1	15088.6	121870	136480	96852.2	103004	144811	120473	40661.5	40660.7	40010.4	--	--	--	--	--	-	-	-	-
1,4-piperazinediethanesulfonic acid	4.297	605.143	2288.01	2227.56	2731.9	1664.34	2345.6	4590.69	2312.52	2025.23	935.058	1159.07	3311.3	1355.55	1088.14	1088.12	1189.45	Organoheterocyclic compounds	Diazinanes	Piperazines	-	HMDB0256581	-	-	-	-
1,5-diaminonaphthalene	4.7	159.1	4023.4	1373.81	2338.46	2303.47	2926.46	6004.51	3403.27	2894.23	3377.16	1967.72	3442.59	1809.44	1130.01	1180.74	1129.57	Benzenoids	Naphthalenes	HASH(0x1ebf588)	-	HMDB0244231	-	-	-	-
1,5-diazabicyclo[4.3.0]-non-5-ene	4.151	125.106	3395.29	1624.51	3097.03	2863.78	4156.06	3568.05	9592.67	13441.9	7138.73	11358	13886.9	10036.3	4880.63	4883.89	5017.58	--	--	--	--	--	-	-	-	-
1,5,9-trihydroxy-5,7,7-trimethyl-4,5a,6,8,8a,9-hexahydro-1h-azuleno[5,6-c]furan-3-one	1.363	300.201	59034.9	34807.1	40473.7	117468	61759.8	24471.6	23685.9	25576.3	40100.2	13748.6	51410.2	31672.4	24816.6	24610.6	24610.7	--	--	--	--	--	-	-	-	-
1,6-dibromo-1,6-dideoxy-d-mannitol	7.003	306.94	9202.67	10586.6	16384.7	18478.9	18957.6	7511.76	5980.81	1708.07	968.555	1429.9	5344.11	3595.5	4370.61	4232.66	4369.18	--	--	--	--	--	-	-	-	-
1,7-bis(4-hydroxyphenyl)-5-[(2r,3r,4s,5s,6r)-3,4,5-trihydroxy-6-(hydroxymethyl)oxan-2-yl]oxyheptan-3-one	7.217	499.199	1118.98	1594.64	2033.74	1428.62	1071.87	1644.07	3182.63	3394.17	1568.85	1377.56	5760.92	1691.78	777.61	1436.32	1508.73	--	--	--	--	--	-	-	-	-
1,7-dideacetoxy-1,7-dioxo-3-deacetylkhivorin	3.456	457.206	179177	177371	211136	236802	200861	129176	2168.97	2044.15	9014.12	1937.27	3636.79	2059.99	52189.1	62307.9	52216.2	--	--	--	--	--	-	-	-	-
1,7-dimethyluric acid	6.481	140.069	2249.26	1797.86	1821.6	2665	1861.02	1365.49	2504.95	2167.69	2064.47	2786.4	1694.96	2648.4	2138.47	2143.59	2157.42	Organoheterocyclic compounds	Imidazopyrimidines	Purines and purine derivatives	33868-03-0	HMDB0011103	C16356	ko01100//Metabolic pathways;ko01110//Biosynthesis of secondary metabolites;ko00232//Caffeine metabolism	Biosynthesis of other secondary metabolites;Global and overview maps	Metabolism
1,9-dideoxyforskolin	5.919	343.207	1139.34	1270.15	1120.24	1488.47	1132.84	833.575	3735.37	3891.96	917.543	1524.49	3546.01	1184.65	947.095	686.653	949.757	Lipids and lipid-like molecules	Prenol lipids	Triterpenoids	-	HMDB0244255	-	-	-	-
1.alpha.-methyl-5.alpha.-androstan-3.alpha.,17.beta.-diol glucuronide	4.432	505.3	279.028	322.03	255.222	275.785	187.06	251.709	1676.8	6102.34	308.853	1058.55	2209.45	771.288	324.087	326.529	321.878	--	--	--	--	--	-	-	-	-
1'-hydroxymidazolam .beta.-d-glucuronide	8.03	518.135	533.805	606.044	742.433	673.52	595.194	514.273	803.196	798.54	554.777	1820.95	566.324	685.558	743.938	682.676	744.594	--	--	--	--	--	-	-	-	-
1(2h)-pyrimidineacetamide, n-[(1s,3s,4s)-4-[[2-(2,6-dimethylphenoxy)acetyl]amino]-3-hydroxy-5-phenyl-1-(phenylmethyl)pentyl]tetrahydro-4-hydroxy-.alpha.-(1-methylethyl)-2-oxo-, (.alpha.s)-	2.464	609.358	5732.51	4554.42	781.289	7226.03	7548.71	7216.77	3056.17	4930.9	1371.58	3150.81	3937.35	5558.49	2957.12	2182.61	2223.24	--	--	--	--	--	-	-	-	-
10-deacetyl-10-oxo-7-epitaxol	2.527	792.32	3066.44	2285.99	3932.23	4332.54	3965.05	3164.19	2479	17542.3	1086.8	7792.74	3207.1	3328.43	1834.2	2199.02	1839.66	--	--	--	--	--	-	-	-	-
10-deacetylbaccatin iii	3.18	509.234	86252.5	87914.9	146856	67491.5	100745	238354	2617.9	2844.62	9807.38	2654.88	4021.75	2944.88	71469.4	70775.7	70778.9	Lipids and lipid-like molecules	Prenol lipids	Diterpenoids	-	HMDB0244264	C11700	ko01100//Metabolic pathways;ko01110//Biosynthesis of secondary metabolites;ko00904//Diterpenoid biosynthesis	Global and overview maps;Metabolism of terpenoids and polyketides	Metabolism
10-deacetyltaxol	8.183	812.329	1198.95	858.318	1238.95	1288.41	1029.52	898.895	1330.22	1573.54	1000.21	1576.61	2321.33	2268.85	927.152	927.16	906.598	Lipids and lipid-like molecules	Prenol lipids	Diterpenoids	-	HMDB0244265	-	-	-	-
10-formyl-7,8-dihydrofolic acid	6.281	472.179	44880.6	53079.1	57381.2	63096.3	54935.7	55248.9	20381.7	7813.94	65607.8	9748.59	40684.8	21684.7	21385.3	22535.2	22535.5	Organoheterocyclic compounds	Pteridines and derivatives	Pterins and derivatives	-	HMDB0247218	C03479	ko01100//Metabolic pathways;ko00670//One carbon pool by folate	Global and overview maps;Metabolism of cofactors and vitamins	Metabolism
10(s),17(s)-dihydroxy-4z,7z,11e,13z,15e,19z-docosahexaenoic acid	3.572	383.228	6347.64	2494.02	6661.61	4434.26	6143.58	4811.55	10138.5	8733.84	2030.91	5978.04	9569.97	5598.78	2097.44	2188.61	2190.85	--	--	--	--	--	-	-	-	-
11-dodecenamide, 12-(9-anthracenyl)-n-[(1s,2r,3e)-2-hydroxy-1-(hydroxymethyl)-3-heptadecen-1-yl]-, (11e)-	3.216	638.471	3386.96	2558.14	3882.98	4087.64	2766.34	2505.6	2372.91	1019.24	350.53	439.4	1824.91	3572.99	971	971.135	994.598	--	--	--	--	--	-	-	-	-
11,17-difuroatemometasone	6.331	467.17	6058.28	1683.83	6111.86	6165.11	1561.16	1271.83	725.916	2785	2006.8	2320.73	3662.09	1972.56	2922.99	2924.84	3082.05	--	--	--	--	--	-	-	-	-
11.beta.,21-dihydroxy-5.beta.-pregnane-3,20-dione	2.732	349.236	31895.5	9926.1	52590.1	16407.4	11137.5	14203.9	6990.79	8430.98	4589.21	10335.5	9040.13	13116.9	8829.72	8828.26	8102.02	Lipids and lipid-like molecules	Steroids and steroid derivatives	Hydroxysteroids	566-01-8	HMDB0006757	-	-	-	-
12-deoxywithastramonolide	6.755	941.524	1238.77	989.974	1787.66	1530.32	1562.12	1390.94	886.949	457.515	323.735	541.979	1845.68	445.845	792.072	745.362	792.05	--	--	--	--	--	-	-	-	-
12-o-[deca-2z,4e,6e-trienoyl]-13-isobutyroyloxy-4-deoxyphorbol	7.419	589.291	692.597	855.039	975.172	763.055	849.675	740.248	1460.43	639.761	962.489	863.916	2321.85	1044.02	670.151	673.446	690.337	--	--	--	--	--	-	-	-	-
12b-o-[deca-2z,4e-dienoyl]-13a-isobutyl-5-ene-7-oxo-4b-phorbol	6.209	621.304	1161.8	1539.43	1260.8	860.127	1803.83	1300.81	1319.67	918.815	662.002	957.382	2901.4	974.619	865.51	872.5	883.489	--	--	--	--	--	-	-	-	-
13-acetyl-9-dihydrobaccatin iii	0.674	653.258	75497.5	45451.7	72652.3	59235.2	35514.8	70910.4	23670.1	25537.8	17909.8	31711.7	39284	148817	39304.3	40666.3	40656.2	--	--	--	--	--	-	-	-	-
13-oxoode	7.136	317.192	3506.34	5535.37	5587.54	5630.74	4975.07	3232.54	3338.57	2280.71	1371.67	3141.65	7009.97	586.012	2757.57	2081.69	2116.11	Lipids and lipid-like molecules	Fatty Acyls	Lineolic acids and derivatives	-	HMDB0246143	C14765	ko00591//Linoleic acid metabolism	Lipid metabolism	Metabolism
13,14-dihydro-16,16-difluoroprostaglandin e1	6.144	375.233	9014.46	14399.3	14047.1	5813.2	13462.6	10348.3	6660.03	1486.38	4133.98	3664.83	13516.9	3344.52	5686.29	5481.44	5678.97	--	--	--	--	--	-	-	-	-
13(r),14(r)-epoxyfluprostenol isopropyl ester	3.765	403.158	42352	25332.1	68007.3	22306	28976.9	21129.3	1921.12	2049.1	62646.2	1568.53	3084.86	1637.11	9142.61	9142.59	9025.65	--	--	--	--	--	-	-	-	-
14-benzoyltalatizamine	2.911	526.322	5195.63	4091.73	6198.75	4864.97	7418.73	3277.12	3168.98	5287.04	1721.59	2809.59	3622.11	2722.02	2404.49	2423.07	2420.01	--	--	--	--	--	-	-	-	-
14-bromo-1-hydroxydiscorhabdin v (+2)	6.646	482.024	789.27	369.697	879.346	715.06	895.987	507.348	258.36	108.924	226.136	138.635	444.111	115.731	463.537	439.625	439.07	--	--	--	--	--	-	-	-	-
14-dehydroandrographolide	2.858	297.168	9081.9	8852.2	8876.91	9057.89	9826.9	6995.88	8147.72	17793.2	6219.19	13893.3	12840.6	7151.96	4849.79	4849.54	4921.74	--	--	--	--	--	-	-	-	-
14-hydroxy-4z,7z,10z,12e,16z,19z-docosahexaenoic acid	3.818	327.215	2304.21	1924.04	2348.11	2956.1	2385.43	2653.21	4348.99	4200.22	2965.59	2911.64	13929.9	3366.73	3163.89	3155.42	3156.28	--	--	--	--	--	-	-	-	-
15-deoxy-.delta.12,14-prostaglandin j2 glutathione	5.22	646.29	2318.47	2057.36	2543.41	2698.52	2329.06	2114.07	1074.45	887.812	651.971	854.53	1967.68	895.352	963.859	989.04	988.913	--	--	--	--	--	-	-	-	-
15-deoxy-delta-12,14-pgj2	0.684	633.413	463436	438156	485600	280868	391964	393616	275497	162555	224875	253039	343304	316975	258244	254401	254387	Lipids and lipid-like molecules	Fatty Acyls	Eicosanoids	87893-55-8	HMDB0005079	C14717	ko00590//Arachidonic acid metabolism	Lipid metabolism	Metabolism
15-deoxy-goyazensolide	2.29	284.33	12442.3	10270.3	10715.6	15117.6	11841.8	10394.4	9158.4	13646	10339.8	10094.6	12695.2	20684.8	11572.6	11317.4	11316.2	--	--	--	--	--	-	-	-	-
15-ketofluprostenol	3.997	457.184	30782.6	29066.7	27986.1	36741.4	35104	19290.3	4781.12	4110.12	8113.49	2467.28	3818.42	1846.15	5271.19	5269.32	5366.92	--	--	--	--	--	-	-	-	-
15.beta.-hydroxycyproterone acetate	4.526	355.17	2491.14	6379.7	4596.87	7300.67	14487.8	5926.95	989.995	782.275	876.602	3596.14	915.406	1892.99	2297.05	2299.32	2215.84	Lipids and lipid-like molecules	Steroids and steroid derivatives	Pregnane steroids	-	HMDB0060708	-	-	-	-
15(r),19(r)-hydroxyprostaglandin e1	1.961	353.229	4725.99	3792.5	4450.91	7779.2	4146.04	4728.48	25263.5	27878.2	17780.2	8506.03	30834	9669.88	10855.5	10110.7	10883.5	--	--	--	--	--	-	-	-	-
15(s)-hydroxy-n-(2-hydroxyethyl)-5z,8z,11z,13e-eicosatetraenamide	2.432	386.288	254.448	384.653	805.888	592.132	497.069	114.849	24551.9	10705.5	780.491	12990.8	1764.35	13476.5	3713.23	3714.76	3298.72	--	--	--	--	--	-	-	-	-
16-Hydroxypalmitic acid	2.386	295.226	12711.4	37693.7	17670.5	20301.1	27836	14371.6	190633	288062	28359.5	76216.7	211687	55203.3	49045.9	49927.9	49047.5	Lipids and lipid-like molecules	Fatty Acyls	Fatty acids and conjugates	506-13-8	HMDB0006294	C18218	ko01100//Metabolic pathways;ko00073//Cutin, suberine and wax biosynthesis	Global and overview maps;Lipid metabolism	Metabolism
16,16-dimethylprostaglandin a2	0.913	309.241	1582.8	19589.2	3307.02	21445.6	30006.9	19167.9	43175.5	14890.7	5682.67	9463.67	28785.4	19077	14920.5	14927.2	6259.65	--	--	--	--	--	-	-	-	-
16,19,22,25,28,31-tetratriacontahexaenoic acid, (all-z)-	0.593	497.429	4352.49	4494.85	6077.61	6234.13	6135.55	6115.22	12915.2	180743	5166.02	111473	12929.8	221753	33582.5	33582.6	33930.2	--	--	--	--	--	-	-	-	-
16:0 pa (1,2-dihexadecanoyl-sn-glycero-3-phosphate (sodium salt))	6.533	666.209	1406.64	1179.3	1397.42	693.88	1415.7	1437.33	17869.6	17836.8	3109.54	9078.63	28267.4	6085.96	3285.53	3291.88	3779.67	--	--	--	--	--	-	-	-	-
17-octadecynoic acid	0.641	245.225	146696	168640	186170	118712	179132	141452	131907	141304	127949	108558	135331	113370	101869	104107	104075	Lipids and lipid-like molecules	Fatty Acyls	Fatty acids and conjugates	-	HMDB0244776	-	-	-	-
17-oxobetamethasone	0.695	333.169	13620.6	7049.88	30030.2	29052.1	31523.5	29868.7	7226.06	8726.85	2315.66	5337.47	7160.07	1179.98	13584.8	13413.2	15970.7	--	--	--	--	--	-	-	-	-
17-phenyltrinorprostaglandin e2 serinolamide	6.46	406.217	4472.36	608.834	1376.73	4257.91	3638.17	6232.31	1989.76	62179.2	4577.28	36102.9	2678.37	93316.1	14414.6	14100.7	14414.4	--	--	--	--	--	-	-	-	-
17-phenyltrinorprostaglandin f2.alpha. cyclohexylamide	2.103	470.345	4924.09	2736.95	4010.35	5171.35	4712.49	2575.44	10828	17190.9	4117.56	11197.5	9820.69	10474.2	3357.04	3567.14	3359.21	--	--	--	--	--	-	-	-	-
17,20-dimethylprostaglandin f1.alpha.	0.695	367.283	7360.8	12385.9	13059.3	9278	9860.01	23074	42090	26033.7	29644.8	37782.5	57039.9	37540.8	15848.3	15846.2	18790.8	--	--	--	--	--	-	-	-	-
17.alpha.-ethyl-5.alpha.-estrane-3.alpha.,17.beta.-diol	4.281	271.241	2668.37	1005.38	1539.61	1770.64	1264.52	2766.2	22875.6	6388.28	4221.23	10368.3	27696.1	4074.9	15987.4	16527.2	16520.1	--	--	--	--	--	-	-	-	-
17.alpha.-methyl-5.beta.-androstan-3.alpha.,17.beta.-diol	3.019	271.241	6023.09	2151.68	8118.47	2457.48	7477.2	7598.41	7053.34	16026.3	8255.03	958.619	11142.3	10362.6	3438.89	1849.41	3438.53	--	--	--	--	--	-	-	-	-
17.alpha.-nandrolone	1.08	549.41	18147.5	24716.1	35989.4	30606.2	31647.7	26600.7	29598.2	31902.5	12251.3	25485.3	45194.9	16403.5	12962	12969.4	10396.6	--	--	--	--	--	-	-	-	-
17.beta.-hydroxywortmannin	6.47	453.172	3922.96	3980.06	6760.71	7652.87	6453.14	9523.53	615.54	430.291	2245.29	462.029	817.767	647.57	1542.62	1542.03	1563.29	--	--	--	--	--	-	-	-	-
17.beta.-nandrolone decanoate	0.619	429.334	35262.8	30877.2	50794	1769.87	41666.2	41801.1	9835.68	4911.95	32017.5	45494.6	6090.83	47042.2	20705.1	16777.5	20653.3	--	--	--	--	--	-	-	-	-
19-hydroxyandrost-4-ene-3,17-dione	2.66	285.168	253414	134515	216708	361627	209399	203193	18676.6	23320.4	26166.3	16634.7	26227.6	15309.6	89333.1	89351.7	78805.9	Lipids and lipid-like molecules	Steroids and steroid derivatives	Androstane steroids	510-64-5	HMDB0003955	C05290	ko01100//Metabolic pathways	Global and overview maps	Metabolism
19-hydroxytestosterone	5.01	305.205	1364.46	1059.99	1458.75	1294.54	3627.29	1584.37	887.39	1906.03	1242.05	2547.91	2120.96	1250.67	1188.66	1167.19	1183.28	Organoheterocyclic compounds	Indoles and derivatives	HASH(0x23e02b8)	2126-37-6	HMDB0006769	C05294	ko01100//Metabolic pathways	Global and overview maps	Metabolism
19-nor-4-androstene-3,17-dione	4.464	273.192	332431	565995	451007	207461	487783	715384	169498	71879.2	27154.4	41715.6	340448	38041.9	230818	244410	244420	--	--	--	--	--	-	-	-	-
19,20-dihydroxy-4z,7z,10z,13z,16z-docosapentaenoic acid	2.577	363.251	21782.5	17468	27749.8	23598.6	22794.4	20235.4	51194.1	45471.6	10445.3	42243.5	48975.6	15933.1	15521.5	15029.4	15517.4	Lipids and lipid-like molecules	Fatty Acyls	Fatty acids and conjugates	-	HMDB0010214	-	-	-	-
1h-1,2,4-triazol-3-amine	5.05	85.0277	4050.27	4466.55	4175.66	4760.4	1506.12	3971.24	16679.5	13571.4	2582.55	5905.44	9570.84	4638.28	4681.5	4724.8	3926.04	--	--	--	--	--	-	-	-	-
1h-indazole-1-pentanoic acid, 3-[[[1-(aminocarbonyl)-2-methylpropyl]amino]carbonyl]-	6.506	361.169	3046.54	4297.26	3516.75	1898.49	2310.46	7290.6	11083.7	8357.56	2940.93	4470.68	10485	6092.65	2756.95	2783.57	1727.61	--	--	--	--	--	-	-	-	-
1h-indazole-3-carboxamide, 1-(5-fluoropentyl)-n-8-quinolinyl-	5.201	233.094	14108.6	13119.4	1453.88	1276.61	1285.16	1330.66	11076.6	13469.8	10702.9	6780.97	9746.29	10089.5	8998.32	8998.31	9054.25	--	--	--	--	--	-	-	-	-
1h-indazole-3-carboxamide, n-[1-(aminocarbonyl)-2,2-dimethylpropyl]-1-pentyl-	3.585	345.216	16279.1	5222.49	12392.6	6665.84	4535.46	15006	2190.1	2941.56	1246.32	1602.6	2701.86	1777	3704.59	3660.64	3660.96	--	--	--	--	--	-	-	-	-
1h-indazole-3-carboxylic acid, 1-(5-fluoropentyl)-, 8-quinolinyl ester	5.863	400.122	1248.44	1409.06	2275.42	2641.45	1857.03	1784.97	706.926	809.285	786.326	730.122	1430.13	654.563	667.121	624.681	625.581	--	--	--	--	--	-	-	-	-
1h-indole-1-pentanoic acid, 3-[(4-ethyl-1-naphthalenyl)carbonyl]-	6.714	382.168	1639.97	1824.06	1897.8	1953.36	2328.65	1868.36	3211.45	3321.26	1379.88	1622.96	10739.2	784.926	1373.25	1203.98	1375.26	--	--	--	--	--	-	-	-	-
1h-indole-3-carboxamide, 1-(5-fluoropentyl)-n-8-quinolinyl-	5.159	376.194	716.96	7289.52	8127.85	6100.17	5505.82	6963.97	736.081	2060.94	1883.32	2399.51	1603.64	2337.88	3721.23	3721.21	3787.97	--	--	--	--	--	-	-	-	-
1h-indole-3-carboxamide, 7-methoxy-1-[2-(4-morpholinyl)ethyl]-n-[(1s,2s,4r)-1,3,3-trimethylbicyclo[2.2.1]hept-2-yl]-	3.306	440.275	1148.39	1201.85	1855.17	1489.81	1190.46	1109.93	21864.5	20426.8	2212.95	16123.2	58453.8	6269.12	6801.48	6881.95	6801.5	--	--	--	--	--	-	-	-	-
1h-indole-3-carboxamide, 7-methoxy-2-methyl-1-[2-(4-morpholinyl)ethyl]-n-[(1s,2s,4r)-1,3,3-trimethylbicyclo[2.2.1]hept-2-yl]-	5.765	275.16	1776.28	1528.39	2138.85	1241.33	733.042	1873.44	2245.6	4565.84	2218.09	2158.87	3968.07	2269.39	1712.3	1739.17	1739.21	--	--	--	--	--	-	-	-	-
1h-indole-3-carboxamide, n-1-naphthalenyl-1-pentyl-	3.929	379.196	1410.27	1873.48	1874.08	57311	3230.38	1780.38	1507.45	1434.29	2759.35	1344.21	3649.89	1996.84	1541.12	1564.4	1651.42	--	--	--	--	--	-	-	-	-
1h-indole-3-carboxylic acid, 1-(5-fluoropentyl)-, 1-naphthalenyl ester	1.63	398.148	14207.9	11710.1	19946.4	19550.3	22116.7	11952.5	8392.47	8176.32	7395.8	6291.72	18756.7	7385.82	6646.49	6676.57	6650.67	--	--	--	--	--	-	-	-	-
1h-indole-3-ethanamine, .alpha.-methyl-5-(2-thienylmethoxy)-	6.102	573.213	9779.21	837.574	2630.98	9071.24	3916.1	3571.24	1905.03	1256.46	2331.5	1152.51	848.22	2472.89	2546.81	2521.53	2546.94	--	--	--	--	--	-	-	-	-
1h-indole-4-carboxamide, n-[(1,2-dihydro-4,6-dimethyl-2-oxo-3-pyridinyl)methyl]-3-methyl-1-[(1s)-1-methylpropyl]-6-[6-(1-piperazinyl)-3-pyridinyl]-	6.969	375.222	2303	3426.41	4278.85	2393.67	3349.21	3266.21	2633.76	571.626	762.652	1537.89	4759.67	4127.94	2891.65	2884.51	3249.31	--	--	--	--	--	-	-	-	-
1h-indole-5-sulfonamide, 2,3-dihydro-n,n-dimethyl-2-oxo-3-[(4,5,6,7-tetrahydro-1h-indol-2-yl)methylene]-	0.716	372.153	3763.57	3649.82	2889.24	8331.8	4517.13	6949.46	5668.74	5076.83	1225.39	2004.71	9960.14	4247.63	1948.47	1742.1	1740.41	--	--	--	--	--	-	-	-	-
1h-indole-5-sulfonamide, n-(3-chlorophenyl)-3-[[3,5-dimethyl-4-[(4-methyl-1-piperazinyl)carbonyl]-1h-pyrrol-2-yl]methylene]-2,3-dihydro-n-methyl-2-oxo-, (3z)-	3.279	568.189	5714.1	5628.29	5980.81	6318.67	4839.22	4841.65	2041.05	1244.74	3378.63	1836.51	2570.47	2196.5	3805.45	3789.16	3727.78	--	--	--	--	--	-	-	-	-
1h-pyrano[3',4':6,7]indolizino[1,2-b]quinoline-3,14(4h,12h)-dione, 4,11-diethyl-4,9-dihydroxy-, (4s)-	7.368	349.134	41665.4	242823	215112	25415.2	68413.1	108772	7867.84	1673.31	3152	4096.4	11021.4	3947.04	29306.5	29631.6	29315.3	--	--	--	--	--	-	-	-	-
1h-pyrazole-3-carboxamide, 5-(4-chloro-3-methylphenyl)-1-[(4-methylphenyl)methyl]-n-[(1s,2s,4r)-1,3,3-trimethylbicyclo[2.2.1]hept-2-yl]-	2.487	498.253	26444.6	15556.8	23258.7	39850.7	16624.2	19646.5	8122.93	9127.13	10860.1	8295.97	8985.47	1126.11	10033.4	9202.14	10065.5	--	--	--	--	--	-	-	-	-
1h-pyrazole, 5-(4-chlorophenyl)-1-(4-methoxyphenyl)-3-(trifluoromethyl)-	6.118	353.083	245426	314439	194030	363322	306698	213355	42489.3	3804.28	11457.2	16175.2	11061.2	3920.73	96270.2	96263.7	97342.4	--	--	--	--	--	-	-	-	-
1h-pyrazolo[3,4-d]pyrimidine, 1-methyl-3-[1-methyl-5-(4-methylphenyl)-1h-pyrazol-4-yl]-4-[(3s)-3-(1-piperidinyl)-1-pyrrolidinyl]-	5.794	372.185	4653.74	4336.57	4042.49	6942.08	4991.79	1806.54	16001.5	77286.4	24562.9	30645.6	12473.5	34957.1	11257.5	11263.9	11087.5	--	--	--	--	--	-	-	-	-
1h-pyrrole-2,5-dione, 3-(1h-indol-3-yl)-4-[1-[2-(1-methyl-2-pyrrolidinyl)ethyl]-1h-indol-3-yl]-	4.456	439.194	6777.09	4659.13	5786.35	8087.48	9223.8	6290.24	1978.91	1565.76	1636.06	1040.17	3080.75	1365.02	2081.61	2041.22	2081.18	--	--	--	--	--	-	-	-	-
1h-pyrrolo[2,3-b]quinoxalin-2-amine, 1-(4-fluorophenyl)-3-(phenylsulfonyl)-	5.963	293.083	1402.6	2197.73	2097.02	1727.01	1978.5	2173.75	13630.9	10468.8	6610.83	12665.4	13958.8	9308.1	3509.41	2794.21	2803.45	--	--	--	--	--	-	-	-	-
1h-thieno[3,4-d]imidazole-4-pentanoic acid, hexahydro-2-oxo-, 2-[2-(aminooxy)acetyl]hydrazide, (3as,4s,6ar)-	7.396	314.12	64619.7	83314.5	71292.1	30387.3	49217.4	111513	8072.16	4109.41	9018.27	7942.77	6520.78	2952.86	42644.8	45390	45428.3	--	--	--	--	--	-	-	-	-
2-((3r)-3-((3r,5s,7r,9s,10s,12s,13r,14s,17r)-3,7,12-trihydroxy-10,13-dimethylhexadecahydro-1h-cyclopenta[a]phenanthren-17-yl)butanamido)ethane-1-sulfonic acid	0.62	1003.56	29089.5	17107.7	19176.1	18740.9	14533.1	14431.9	14097.4	7484.04	15839.6	12244.9	1432.7	16000	5860.92	6140.32	6140.44	--	--	--	--	--	-	-	-	-
2-((3r)-3-((3r,5s,7s,9s,10s,13r,14s,17r)-3,7-dihydroxy-10,13-dimethylhexadecahydro-1h-cyclopenta[a]phenanthren-17-yl)butanamido)ethane-1-sulfonic acid	0.552	993.557	13761.6	9918.88	8277.96	6808.27	10981.7	4124.44	26770.6	49833.4	7751.7	37440.3	4026.4	35967.4	5621.85	6069.5	5586.74	--	--	--	--	--	-	-	-	-
2-((4r)-4-((3r,5r,7s,9s,10s,13r,14s,17r)-7-hydroxy-10,13-dimethyl-3-(sulfooxy)hexadecahydro-1h-cyclopenta[a]phenanthren-17-yl)pentanamido)ethane-1-sulfonic acid	5.622	580.258	1713.21	736.42	932.642	1458.51	1266.56	882.875	816.446	524.23	579.664	559.27	1241.5	602.286	686.168	715.119	715.275	--	--	--	--	--	-	-	-	-
2-((4r)-4-((3r,5r,9s,10s,13r,14s,17r)-3-hydroxy-10,13-dimethylhexadecahydro-1h-cyclopenta[a]phenanthren-17-yl)-n-methylpentanamido)ethane-1-sulfonic acid	4.207	995.623	290.302	187.907	656.857	503.87	456.727	208.111	309.8	36147.7	93.3883	6742.25	254.402	20895.2	3538.03	3650.01	3537.12	--	--	--	--	--	-	-	-	-
2-((4r)-4-((3r,5s,7s,9s,10s,13r,14s,17r)-3,7-dihydroxy-10,13-dimethylhexadecahydro-1h-cyclopenta[a]phenanthren-17-yl)-2,2-dimethylpentanamido)ethane-1-sulfonic acid	3.545	550.313	8325.92	5297.96	5770.68	4701.48	7410.84	9690.74	5611.78	3863.83	1749.17	7126.12	33269.4	2757.47	3831.98	3689.61	3828.55	--	--	--	--	--	-	-	-	-
2-((6r)-3-hydroxy-2-methyl-6-((3r,5s,7r,8r,9s,10s,12s,13r,14s,17r)-3,7,12-trihydroxy-10,13-dimethylhexadecahydro-1h-cyclopenta[a]phenanthren-17-yl)heptanamido)ethane-1-sulfonic acid	4.308	556.341	943.552	1526.83	1800.02	1473.87	1100.31	1897.11	1425.39	1761.48	1452.7	1136.03	2705.56	3598.78	1499.71	1500.04	1198.23	--	--	--	--	--	-	-	-	-
2-((r)-4-((3s,7r,8s,9s,10r,13r,14s,17r)-7-(((2r,3r,4s,5s,6s)-6-(acetylcarbamoyl)-3,4,5-trihydroxytetrahydro-2h-pyran-2-yl)oxy)-10,13-dimethyl-3-(sulfooxy)-2,3,4,7,8,9,10,11,12,13,14,15,16,17-tetradecahydro-1h-cyclopenta[a]phenanthren-17-yl)pentanamido)ethane-1-sulfonic acid	0.63	763.315	40616.1	19756.9	24674.4	31191.7	30043	25089.1	28522.9	39606.5	35934.1	55706.9	26426.1	66666.9	19933.1	21053.8	21101.9	--	--	--	--	--	-	-	-	-
2-(1-naphthyl)acetic acid	0.668	169.049	42190.1	7109.72	10976.2	27627.4	22194.5	13493	8055.22	49317.7	85657.2	8177.18	6975.32	23897.9	11304.1	11275.5	10713.7	Benzenoids	Naphthalenes	HASH(0x167d480)	86-87-3	HMDB0032708	-	-	-	-
2-(1',2',3',4'-tetrahydroxybutyl)quinoxaline	5.203	215.081	552.199	6116.51	1663.93	1557.19	2081.11	1168.65	5299.15	2433.66	1954.19	1742.62	9024.39	1949.75	1588.38	1697.42	1183.32	--	--	--	--	--	-	-	-	-
2-(2-hydroxy-6-methylhept-5-en-2-yl)-7-(3-methylbut-2-enyl)-2,3-dihydro-1-benzofuran-5-carboxylic acid	4.448	397.181	7453.22	8895.55	8826.24	12224.9	9469.58	6297.26	2179.44	1815.16	2567.88	860.775	3377.67	1313.98	5204.26	5164.84	4787.28	--	--	--	--	--	-	-	-	-
2-(2-hydroxybut-3-en-2-yl)-3a,6,6,9a-tetramethyl-2,4,5,5a,7,8,9,9b-octahydro-1h-benzo[e][1]benzofuran-4,5-diol	1.009	339.253	16473.9	581.261	16571	19712.2	22857.5	14899.9	9984.09	8376.01	10256.7	6712.49	12294.6	12068.3	5343.4	4181.74	4159.82	--	--	--	--	--	-	-	-	-
2-(2,6-dihydroxy-4-methoxycarbonylbenzoyl)-3-hydroxybenzoic acid	3.911	350.086	1075.56	1950.47	3514.38	1434.31	657.948	2477.65	2609.55	3286.21	4376.12	1691.66	3487.62	2691.45	2101.51	2144.8	2102.33	--	--	--	--	--	-	-	-	-
2-(2',3',4'-trihydroxybutyl)quinoxaline	5.819	235.093	2095.38	2328.96	1779.42	2272.16	1603.81	4802.62	2656.28	4107.35	1650.17	2785.89	4515.68	2198.32	1605.58	1564.51	1564.03	--	--	--	--	--	-	-	-	-
2-(21-amino-3,20-dihydroxydocosan-2-yl)oxy-6-(hydroxymethyl)oxane-3,4,5-triol	2.241	558.398	9355.88	8485.64	11843.6	13592.3	9367.93	5365.13	38933.7	77886.3	14224.2	40205	46905.8	33248	11183.5	10715.8	10895.7	--	--	--	--	--	-	-	-	-
2-(3,4-dihydroxyphenyl)ethyl (4s,5z,6s)-4-[2-[2-(3,4-dihydroxyphenyl)ethoxy]-2-oxoethyl]-5-(2-hydroxyethylidene)-6-[(2s,3r,4s,5s,6r)-3,4,5-trihydroxy-6-(hydroxymethyl)oxan-2-yl]oxy-4h-pyran-3-carboxylate	6.715	696.254	1551.03	1317.36	1688.67	1713.6	1512.63	1647.18	12017.4	4490.86	1004.33	3923.31	10035.6	6370.21	1987.38	1887.41	1985.94	--	--	--	--	--	-	-	-	-
2-(4-amino-1-piperidinyl)acetamide	4.363	141.101	903.305	1527.55	1039.16	2521.24	1712.99	1448.42	3573.55	8240.09	1868.45	10290	3170.18	4118.83	1900.16	2005.66	1910.14	--	--	--	--	--	-	-	-	-
2-(4-hydroxyphenyl)-7-[(2s,3r,4s,5s,6r)-3,4,5-trihydroxy-6-(hydroxymethyl)oxan-2-yl]oxy-2,3-dihydrochromen-4-one	7.596	441.091	2358.46	2407.96	2511.14	2660.75	2637.07	1882.83	1093.21	1482.24	1362.34	886.462	1476.57	1984.57	1288.37	1251.74	1288.46	--	--	--	--	--	-	-	-	-
2-(4-hydroxyphenyl)ethyl (1s,4ar,7ar)-4a-hydroxy-7-methyl-5-oxo-1-[(2s,3r,4s,5s,6r)-3,4,5-trihydroxy-6-(hydroxymethyl)oxan-2-yl]oxy-1,6,7,7a-tetrahydrocyclopenta[c]pyran-4-carboxylate	5.804	533.136	783.694	731.929	714.921	896.885	714.202	661.561	3914.05	615.555	897.568	3363.44	2028.24	3258.12	1185.27	1182.93	1139.32	--	--	--	--	--	-	-	-	-
2-(7-oxo-2,3-dihydrofuro[3,2-g]chromen-2-yl)propan-2-yl 3-methylbut-2-enoate	4.062	351.118	9291.96	6896.45	6637.03	9625.34	6794.19	5642.29	3579.27	3759.7	4046.13	1112.46	4332.4	3444.47	3572.91	3660.3	3660.44	--	--	--	--	--	-	-	-	-
2-(cyclohexylamino)ethanesulfonic acid	5.002	622.277	1832.58	1495.31	1912.47	1929.12	1560.01	1884.4	2901.41	4342.03	1022.27	1128.46	5634.03	1353.64	1233.71	1190.4	1214.35	Organic nitrogen compounds	Organonitrogen compounds	Cyclohexylamines	-	HMDB0255106	-	-	-	-
2-(hydroxymethyl)-6-[5-[3-(hydroxymethyl)-5-(3-hydroxypropyl)-7-methoxy-2,3-dihydro-1-benzofuran-2-yl]-2-methoxyphenoxy]oxane-3,4,5-triol	3.746	545.173	8951.47	10597.9	7598.99	7936.24	6700.73	5171.9	1647.86	1531.86	3595.25	1347.45	2493.78	1619.56	4751.06	4735.17	4713.28	--	--	--	--	--	-	-	-	-
2-[(6,7-dimethoxy-1,2,3,4-tetrahydroisoquinolin-1-yl)methyl]-3-ethyl-9,10-dimethoxy-5-oxido-2,3,4,6,7,11b-hexahydro-1h-benzo[a]quinolizin-5-ium	4.686	514.326	1562.27	2492.07	696.205	2518.24	3103.92	1763.02	361.438	10143.9	36.0266	2311.57	416.695	5416.48	711.331	716.837	790.035	--	--	--	--	--	-	-	-	-
2-[(8s,9r)-9-acetyloxy-2-oxo-8,9-dihydrofuro[2,3-h]chromen-8-yl]propan-2-yl 3-methylbutanoate	7.238	427.095	1235.65	1464.1	1737.13	1631.26	1467.96	1789.47	1362.25	1462.82	1277.62	1150.53	2346.13	1788.88	1206.58	1183.06	1206.7	--	--	--	--	--	-	-	-	-
2-[[5-[[2,12-dihydroxy-4,4,10,13,14-pentamethyl-17-(1,5,6-trihydroxy-6-methylheptan-2-yl)-2,3,5,6,7,11,12,15,16,17-decahydro-1h-cyclopenta[a]phenanthren-3-yl]oxy]-3-hydroxy-3-methyl-5-oxopentanoyl]amino]acetic acid	3.45	710.43	13427	11882.4	26545.5	10217.2	8612.09	15405.7	156069	137288	5372.15	59816.4	234840	43520.4	27866.2	27868.4	28200.8	--	--	--	--	--	-	-	-	-
2-[2-(3,4-dimethoxyphenyl)ethyl]-4-methoxy-2,3-dihydropyran-6-one	6.948	331.111	2719.82	2623.59	2633.12	2463.39	2069.57	2096.75	2364.23	1582.61	2687.78	2582.46	4550.25	2055.16	2095.27	2093.21	2224.34	--	--	--	--	--	-	-	-	-
2-[2-[19-acetamido-6-(3,4-dicarboxybutanoyloxy)-16,18-dihydroxy-5,9-dimethylicosan-7-yl]oxy-2-oxoethyl]butanedioic aci	3.516	765.415	3458.5	2667.62	3934.3	4397.24	5500.54	2625.51	1601.02	1327.43	875.421	744.491	1670.18	1077.17	2165.14	2394.88	2168.83	--	--	--	--	--	-	-	-	-
2-[2-[5-[4-[4,5-dihydroxy-6-methyl-3-(3,4,5-trihydroxy-6-methyloxan-2-yl)oxyoxan-2-yl]oxy-1,2,4a,5-tetramethyl-2,3,4,7,8,8a-hexahydronaphthalen-1-yl]-3-methylpent-1-en-3-yl]oxy-5-hydroxy-6-methyl-3-(3,4,5-trihydroxy-6-methyloxan-2-yl)oxyoxan-4-yl]oxy-6-methyloxane-3,4,5-triol	3.567	1054.58	2145.78	1879.77	3482.58	1938.85	1558.18	2796.24	733.125	482.216	243.007	450.895	629.37	496.718	848.848	848.464	797.316	--	--	--	--	--	-	-	-	-
2-[2-hydroxy-1-(4-methoxyphenyl)propoxy]-6-(hydroxymethyl)oxane-3,4,5-triol	4.991	383.168	3209.86	2430.31	4248.43	3707.57	3775.45	2538.24	2839.07	2016.16	1824.26	924.984	1000.1	905.904	1625.54	1625.83	1657.65	--	--	--	--	--	-	-	-	-
2-[3-[2-(1,3-benzodioxol-5-yl)-7-methoxy-1-benzofuran-5-yl]-3-hydroxypropoxy]-6-(hydroxymethyl)oxane-3,4,5-triol	3.789	505.167	8292.29	3753.56	2405.46	7826.12	6011.97	840.264	1636.3	1856.08	3506.86	1110.09	2801.6	1198.44	1733.44	1461.68	1456.92	--	--	--	--	--	-	-	-	-
2-[5-[[4-acetyloxy-5-(2,4-dioxopyrimidin-1-yl)-3-(4-hydroxy-2-methoxy-6-methylbenzoyl)oxyoxolan-2-yl]methoxycarbonyl]-2-hydroxyphenoxy]prop-2-enoic acid	7.776	657.133	533.692	435.07	684.108	530.416	428.253	486.35	791.96	780.107	462.914	1026.59	1163.39	945.035	611.501	551.111	552.114	--	--	--	--	--	-	-	-	-
2-[5-[2-[2-[5-[2-[2-[5-[2-[2-[5-(2-hydroxybutyl)oxolan-2-yl]propanoyloxy]propyl]oxolan-2-yl]propanoyloxy]propyl]oxolan-2-yl]propanoyloxy]propyl]oxolan-2-yl]propanoic acid	2.535	786.524	8726.37	8906.43	11311.6	2192.86	12382	9642.07	9242.56	4976.46	3659.98	6140.26	8842.41	8698.2	4936.59	4698.14	4760.57	--	--	--	--	--	-	-	-	-
2-[5-hydroxy-4-methoxy-6-[4-methoxy-6-[4-methoxy-6-[4-methoxy-2-methyl-6-[[(3s,10r,11s,12s,13s,14s,17s)-11,12,14-trihydroxy-17-[(1s)-1-hydroxyethyl]-10,13-dimethyl-1,2,3,4,7,8,9,11,12,15,16,17-dodecahydrocyclopenta[a]phenanthren-3-yl]oxy]oxan-3-yl]oxy-2-methyloxan-3-yl]oxy-2-methyloxan-3-yl]oxy-2-methyloxan-3-yl]oxy-6-(hydroxymethyl)oxane-3,4,5-triol	3.819	1121.62	2282.55	1895.05	2477.34	1308.67	1513.33	2162.33	9070.48	5124.94	5814.12	14887.6	18333.3	17304.2	3431.9	3303.18	3431.7	--	--	--	--	--	-	-	-	-
2-[7-acetyloxy-5-chloro-3-[(1e,3e)-3,5-dimethylhepta-1,3-dienyl]-7-methyl-6,8-dioxoisoquinolin-2-yl]propanoic acid	3.242	462.294	960.976	1395.95	1996.04	1725.22	1754.13	1568.72	3085.57	6242.67	1424.52	3299.4	4610.48	1902.38	1553.36	1553.54	1604.73	--	--	--	--	--	-	-	-	-
2-acetamido-2-deoxy-3-o-(.alpha.-l-fucopyranosyl)-d-glucopyranose	5.078	390.135	19283.8	21692.7	21308.4	25611.1	18839.8	11959.3	9142.28	3712.65	10775.2	952.323	6117.6	5398.73	8094.82	7988.77	8094.62	--	--	--	--	--	-	-	-	-
2-acetamido-2-deoxy-beta-d-glucosylamine	5.847	221.102	3967.06	2184.01	6608.92	1022.68	2055.72	5270.17	2272.52	5261.4	2818.73	3158.21	2799.45	4112.92	1518.7	1600.17	1618.25	--	--	--	--	--	-	-	-	-
2-acetyl-5-(tetrahydroxybutyl)imidazole	3.482	213.111	3256.17	2981.41	3434.87	2957.18	2566.97	2703.22	5111.44	4043.17	3873.3	4495.51	9077.9	4686.97	2868	2845.29	2845.38	--	--	--	--	--	-	-	-	-
2-alahhda [dmed-fahfa]	0.705	617.547	11203.9	99357.8	89186.3	92078.8	110353	9202.28	17716.3	36587	28023.6	36448.5	50842	21839.8	26067.6	25915.3	13900	--	--	--	--	--	-	-	-	-
2-amino-1-phenylethanol	4.303	120.08	274729	440548	449461	117158	149624	150273	561151	234070	167055	229447	1.15322e+06	174304	175094	179393	179507	Organic nitrogen compounds	Organonitrogen compounds	Amines	7568-93-6	HMDB0001065	-	-	-	-
2-amino-2',5-dichlorobenzophenone	4.062	266.035	4396.48	5671.44	3412.15	3336.66	5050.83	3443.96	4226.48	3749.05	4725.75	4500.54	3629.41	5654.76	4979.73	6785.11	5012.8	--	--	--	--	--	-	-	-	-
2-amino-3-[[(6e,9e)-5-hydroxy-8-methoxy-5,9,13,14-tetramethyl-2-oxo-1-oxacyclotetradeca-6,9-dien-4-yl]sulfanyl]propanoic acid	0.705	430.241	5402.81	3288.4	2487.6	4404.86	4062.04	2288.4	6630.8	6632.92	9829.08	1958.01	7878.53	6366.41	3534.85	3697.03	3561.37	--	--	--	--	--	-	-	-	-
2-amino-4-nitrophenol	5.201	155.043	1246.96	869.526	1179.09	1248.21	935.525	862.09	1768.22	5874.05	3744.13	1780.97	3635.45	2695.55	2287.34	2152.84	2277.37	Benzenoids	Phenols	Nitrophenols	-	HMDB0244990	-	-	-	-
2-amino-n-cyclopentyl-1-(3-methoxypropyl)-1h-pyrrolo[2,3-b]quinoxaline-3-carboxamide	6.642	368.19	1198.66	1578.66	1095.44	1982.93	1633.64	905.145	1382.22	2396.98	944.067	1198.77	1794.17	1303.03	1103.07	1102.85	1202.04	--	--	--	--	--	-	-	-	-
2-aminoadipic acid	6.711	162.075	87363.9	84103.4	80042.1	87324.7	58469.1	111508	15209.1	8229.66	15709.1	10207.9	18587.9	12543.1	24356.4	24493.8	24274.2	Organic acids and derivatives	Carboxylic acids and derivatives	Amino acids, peptides, and analogues	-	HMDB0302754	C00956	ko01100//Metabolic pathways;ko01110//Biosynthesis of secondary metabolites;ko01230//Biosynthesis of amino acids;ko01210//2-Oxocarboxylic acid metabolism;ko00310//Lysine degradation;ko00300//Lysine biosynthesis;ko00311//Penicillin and cephalosporin biosynthesis	Amino acid metabolism;Biosynthesis of other secondary metabolites;Global and overview maps	Metabolism
2-aminoanthracene	4.018	194.08	2336.4	1747.13	2370.46	2354.9	2268.31	1854.51	29273.9	22616.3	1846.41	6681.15	61367.4	10776.7	6930.77	6930.63	6868.78	Benzenoids	Anthracenes	HASH(0x1ec9818)	-	HMDB0245007	-	-	-	-
2-aminoethylphosphonic acid	6.361	251.075	10765.5	6625.23	9361.77	14717.6	11570.9	9680.23	1920.73	651.077	3945.78	1318.81	2336.12	1153.1	2872.2	2871.74	2839.64	Organic acids and derivatives	Organic phosphonic acids and derivatives	Organic phosphonic acids	2041-14-7	HMDB0011747	C03557	ko01100//Metabolic pathways;ko01120//Microbial metabolism in diverse environments;ko02010//ABC transporters;ko00440//Phosphonate and phosphinate metabolism	Global and overview maps;Membrane transport;Metabolism of other amino acids	Environmental Information Processing;Metabolism
2-aminophenol	4.767	92.0487	17022.5	22041.8	17811.2	18916.1	21288.4	17264.4	2379.61	1016.03	10932.7	737.309	9574.16	748.296	12985.7	12986.7	13108.7	--	--	--	--	--	C01987	ko01100//Metabolic pathways;ko01120//Microbial metabolism in diverse environments;ko00380//Tryptophan metabolism	Amino acid metabolism;Global and overview maps	Metabolism
2-arachidonoyl-1-palmitoyl-sn-glycero-3-phosphoethanolamine	1.46	740.54	33828.3	40725.9	37942.7	37147.1	32268.4	42477.7	52006.5	40229	23636.2	41514.7	31888.5	40736.2	15418	19906.6	15447.4	--	--	--	--	--	-	-	-	-
2-arahpa [dmed-fahfa]	3.142	629.547	32677.7	18031.3	29172	17276.7	8785.95	24862.7	3367.62	1640.03	6851.51	955.796	2618.58	4475.67	2994.16	3109.01	3107.44	--	--	--	--	--	-	-	-	-
2-arahpda [dmed-fahfa]	1.327	615.531	29439.5	33657.9	41343.8	31943.7	33697.5	34147.7	12008.8	26344.3	9266.72	6682.49	6123.14	1167.04	31932.4	31217.1	31226.6	--	--	--	--	--	-	-	-	-
2-bromophenethyl alcohol	7.037	402.988	7345.85	6139.94	5742.14	9328.08	8795.98	5261.23	554.173	528.963	917.33	340.186	446.158	496.554	3180.45	3072.49	3072.65	--	--	--	--	--	-	-	-	-
2-butylaniline	7.065	106.049	3251.43	2146.88	2520.04	1790.25	2196.98	2857.86	3061.53	2126.39	1754.67	1554.55	3322.14	1229.47	2415.32	2416.24	2376.74	--	--	--	--	--	-	-	-	-
2-chloro-2',6'-diethylacetanilide	0.732	226.108	43909.9	44657.7	103913	53070.6	40945.5	51374.9	69328.1	58838.8	35517.9	43727	47823.8	70330.5	50902.6	51980.5	43474	Benzenoids	Benzene and substituted derivatives	Anilides	6967-29-9	HMDB0032855	-	-	-	-
2-Deoxyribose 5-phosphate	7.032	215.013	33719.2	46137.4	42796.8	50061.5	45685.1	34963	33062.7	20743.2	11493.6	8867.18	28255	39192.6	29210.3	29197.3	31230.9	Organic oxygen compounds	Organooxygen compounds	Carbohydrates and carbohydrate conjugates	102916-66-5	HMDB0001031	C00673	ko01100//Metabolic pathways;ko00030//Pentose phosphate pathway	Carbohydrate metabolism;Global and overview maps	Metabolism
2-dhahhda [dmed-fahfa]	3.203	667.558	5874.8	3618.6	6623.91	4763.26	3031.41	4680.68	3155.03	550.273	1111.9	549.416	1779.78	790.715	682.026	694.713	682.034	--	--	--	--	--	-	-	-	-
2-dhahma [dmed-fahfa]	3.095	625.516	6145.57	5204.57	7456.68	5617.49	4130.98	7632.55	3329.18	1540.09	1108.28	1536.28	5094.8	1196.61	1834.58	1767.73	1835.09	--	--	--	--	--	-	-	-	-
2-dimethylamino-6-hydroxypurine	2.379	180.087	6061.45	4818.25	5671.24	4998.12	4861.46	9841.25	13952.3	65007.2	23890.5	3635.74	120428	5109.53	10952.3	10952.3	11031.8	--	--	--	--	--	-	-	-	-
2-docosahexaenoyl-1-palmitoyl-sn-glycero-3-phosphoethanolamine	2.443	764.519	5445.01	4933.07	4566.96	4265.05	6318.43	6635.02	31338	21259.7	11330.9	13473.8	34842.7	10932.3	6620.36	6433.78	6490.23	--	--	--	--	--	-	-	-	-
2-docosahexaenoyl-1-stearoyl-sn-glycero-3-phosphoethanolamine	0.706	792.56	837466	1.04917e+06	1.04927e+06	552002	675532	1.01186e+06	293614	211014	323628	653876	291610	656062	533099	500022	501286	--	--	--	--	--	-	-	-	-
2-epahpa [dmed-fahfa]	0.696	627.534	9119.8	10306.5	15485.1	17905.5	9642.84	26551.4	8287.61	3626.18	15500.9	13203.1	18167.3	12454.8	12668.6	9699.2	12052	--	--	--	--	--	-	-	-	-
2-erahhda [dmed-fahfa]	3.165	645.579	12421.4	3652.3	8266.59	4759.71	1801.28	7547.13	824.022	102.292	1334.29	177.197	87.5441	793.511	90.5515	92.3571	89.2377	--	--	--	--	--	-	-	-	-
2-erahpa [dmed-fahfa]	3.163	631.562	34944.8	12155.6	24465.9	16328.7	6947.85	24280.5	1689.06	703.089	3229.71	540.381	808.42	2842.14	1591.73	1591.33	1537.56	--	--	--	--	--	-	-	-	-
2-ethyl-2-phenylmalonamide	4.689	207.112	18249	4868.85	8482.28	19666.1	15142.9	32209.3	4301.12	54124.6	3676.62	58518.4	26976.2	104790	6613.58	6141.62	6639.21	Benzenoids	Benzene and substituted derivatives	Phenylacetamides	-	HMDB0245113	C07499	ko07033//Anticonvulsants	Chronology: Nervous system agents	Drug Development
2-fluoromethcathinone	2.325	182.116	12369.2	10168.7	6261.76	5102.91	11805.7	9420.58	9578.7	17807.8	131506	33711.9	14770.1	33276.1	13445.9	13189.3	13444.9	--	--	--	--	--	-	-	-	-
2-furancarboxamide, 5-(4-chlorophenyl)-n-[4-(1-piperazinyl)phenyl]-n-(2-pyridinylmethyl)-	7.083	473.18	2599.64	1542.12	1802.52	2524.22	2332.18	4281.41	939.474	1694.4	1860.46	1919.93	3150.79	2048.73	949.535	1208.35	961.987	--	--	--	--	--	-	-	-	-
2-heptyl-3-hydroxy 4-quinolone	3.519	288.216	10354.6	10492.6	17656.2	13572.5	18393.3	16331.5	2159.47	4899.33	1577.66	3246.9	5682.41	3409.79	5044.26	5217.99	5217.94	--	--	--	--	--	-	-	-	-
2-heptyl-4-hydroxyquinoline n-oxide	0.705	242.174	1066.79	2998.78	26841.8	17883.9	23061.9	454.355	29965	16130.7	17046	11414	15602.9	13510.7	10323.7	10418.8	13013.9	--	--	--	--	--	-	-	-	-
2-hexadecanoylthio-1-ethylphosphorylcholine	5.222	520.263	1582.01	707.255	1702.58	1599.78	1633.12	673.832	8011.01	15529.9	1414.52	7860.13	6876.26	8972.22	3013.12	3016.8	3016.8	--	--	--	--	--	-	-	-	-
2-hexenal	4.195	99.0908	2540.99	7693.64	4113.99	3531.43	7977.32	2800.49	12225.2	11479.3	8427.51	17032.8	24518	10932.7	6542.99	6866.39	6868.41	Organic oxygen compounds	Organooxygen compounds	Carbonyl compounds	6728-26-3	HMDB0031496	-	-	-	-
2-hydroxy-10,11-dihydro-5h-dibenzo[a,d]cyclohepten-5-one	2.894	147.043	77365.2	16345.2	31515	86985.3	58052.4	127653	838.912	1277.66	19265.6	1550.59	1279.74	1655.59	17622.3	17349.4	17622.9	--	--	--	--	--	-	-	-	-
2-hydroxy-4-(hydroxymethyl)-6-(1-hydroxy-3-methylbut-2-enyl)-3-[(e)-prop-1-enyl]-7-oxabicyclo[4.1.0]hept-3-en-5-one	0.674	281.137	68616.1	58480.2	56589.6	52058.2	52442.4	60725.6	94828.3	87655.3	72056	83971.2	87080.4	60620.4	51750.8	51738.5	48535.3	--	--	--	--	--	-	-	-	-
2-hydroxy-6-[(8z,11z)-pentadeca-8,11,14-trienyl]benzoic acid	4.707	343.233	760.673	933.876	723.71	1000.91	969.439	768.726	1070.11	3114.87	1096.91	4301.53	1529.51	4379.42	680.688	688.605	688.622	--	--	--	--	--	-	-	-	-
2-hydroxy-7-methoxyquinoline-3-carbaldehyde	6.87	202.07	7886.3	9709.24	10570.9	6994.47	6840.83	11449	2333.79	4688.17	3922.98	2124.23	2736.11	439.101	3289.88	3279.92	3279.89	--	--	--	--	--	-	-	-	-
2-hydroxyacetophenone	5.75	137.056	2024.16	3377.17	2936.36	6023.48	4177.14	4057.55	11835.3	10493.6	5639.24	9182.68	6681.87	9145.52	6378.01	6553.14	6554.26	Organic oxygen compounds	Organooxygen compounds	Carbonyl compounds	-	HMDB0245150	C07189	ko01120//Microbial metabolism in diverse environments	Global and overview maps	Metabolism
2-hydroxyatrazine	6.733	156.101	10372.4	72256.3	88754	15938.7	42675.6	127310	2121.87	7325.61	1601.38	4179.95	2957.32	4389.97	1613.6	1574.28	1613.1	Organoheterocyclic compounds	Triazines	1,3,5-triazines	2163-68-0	HMDB0062766	C06552	ko01100//Metabolic pathways;ko01120//Microbial metabolism in diverse environments	Global and overview maps	Metabolism
2-hydroxyestradiol	7.05	289.175	1888.79	3425.52	2941.24	1416.65	2715.12	2961.52	4320.38	2070.85	1664.93	2977.23	8968.37	1866.33	2586.21	2584.79	2338.05	Lipids and lipid-like molecules	Steroids and steroid derivatives	Estrane steroids	-	HMDB0244190	-	-	-	-
2-hydroxyestrone	6.36	287.159	1447.27	1273.22	1252.32	1351.64	1408.45	1284.86	4973.76	12517.5	3711.66	13187.2	4060.75	10722.8	2426.68	2561.4	2563.95	Lipids and lipid-like molecules	Steroids and steroid derivatives	Estrane steroids	362-06-1	HMDB0000343	-	-	-	-
2-hydroxyethylflurazepam	1.012	333.059	38959	24106.6	26305.5	22451.4	33768.3	70596.3	4073.31	4153.6	26006.5	4023.19	5045.57	4881.1	22375.2	19799.8	19854.8	--	--	--	--	--	-	-	-	-
2-ketobutyric acid	5.211	102.091	32296.6	28909.8	32457.1	31507.4	34311.2	31271	106545	137611	59295	66756.9	95442.9	43704.6	47624.2	48376.2	47720.8	Organic acids and derivatives	Keto acids and derivatives	Short-chain keto acids and derivatives	600-18-0	HMDB0000005	C00109	ko01100//Metabolic pathways;ko01110//Biosynthesis of secondary metabolites;ko01230//Biosynthesis of amino acids;ko01210//2-Oxocarboxylic acid metabolism;ko00270//Cysteine and methionine metabolism;ko00260//Glycine, serine and threonine metabolism;ko00290//Valine, leucine and isoleucine biosynthesis;ko00640//Propanoate metabolism;ko00660//C5-Branched dibasic acid metabolism	Amino acid metabolism;Carbohydrate metabolism;Global and overview maps	Metabolism
2-linoleoyl-1-palmitoyl-sn-glycero-3-phosphoethanolamine	0.705	575.501	532502	508252	485047	422144	400622	659997	451046	470315	183193	365080	396375	423542	315389	315336	322020	--	--	--	--	--	-	-	-	-
2-mahma [dmed-fahfa]	7.94	525.508	1001.71	948.907	1159.78	1499.67	1106.2	607.838	448.838	448.838	11.8933	448.838	35.8794	448.838	400.677	345.069	397.733	--	--	--	--	--	-	-	-	-
2-methoxy-3,5-dimethyl-6-[(4z)-4-[(e)-2-methyl-3-(4-nitrophenyl)prop-2-enylidene]oxolan-2-yl]pyran-4-one	5.137	398.18	101366	25757.9	34783.1	69971.9	48451.8	131609	67459.3	58295.8	312248	154717	53085.4	169949	41538.1	41542.4	40208.8	--	--	--	--	--	-	-	-	-
2-methoxy-5-nitrophenol	5.845	170.056	3525.32	5928.42	6657.9	5947.06	7366.97	5566.01	1488.07	2747.03	1060.16	2527.18	2316.86	1988.26	2756.73	2721.94	2721.4	--	--	--	--	--	-	-	-	-
2-methyl-3-hydroxybutyric acid	2.908	119.048	15307.6	2169.09	3882.36	16639.8	11604.1	21641.8	26711.8	2853.09	5185.4	4670.91	13421.4	4051.74	9828.15	9836.31	5160.29	Lipids and lipid-like molecules	Fatty Acyls	Fatty acids and conjugates	473-86-9	HMDB0000354	-	-	-	-
2-Methylbutyroylcarnitine	3.814	269.155	4740.75	4695	5417.65	4486.58	5413.45	4778.89	4817.5	5502.83	3738.51	1776.05	4837.89	2828.33	2836.02	2818.25	2864.13	Lipids and lipid-like molecules	Fatty Acyls	Fatty acid esters	31023-25-3	HMDB0000378	-	-	-	-
2-methylbutyryl-l-carnitine	1.842	491.334	15567.4	13815.4	17518.2	22549.2	19841.7	18649.7	23142.8	48663.6	6618.72	21554.6	49826.1	19788.9	13205.1	13650.7	13215.2	--	--	--	--	--	-	-	-	-
2-methylpyrrolidine	4.406	86.0958	128298	260824	250217	197616	307193	281463	188994	178400	13026.9	101393	503225	90060.4	110678	110683	109750	--	--	--	--	--	C10820	ko00996//Biosynthesis of various alkaloids;ko01066//Biosynthesis of alkaloids derived from terpenoid and polyketide	Biosynthesis of other secondary metabolites;Chemical structure transformation maps	Metabolism
2-mohma [dmed-fahfa]	0.705	523.469	6010.12	8938.54	7738.97	6033.06	5717.25	9371.67	76021.8	25618.9	9507.51	24227.2	75708.1	41651.9	15290.5	15717.3	15290	--	--	--	--	--	-	-	-	-
2-mohpda [dmed-fahfa]	1.475	537.485	9845.89	9636.55	14249.8	3551.89	10735.9	10357.7	122596	29769.6	20831	56884.1	92232	44863.8	15086.8	14576.4	15106.4	--	--	--	--	--	-	-	-	-
2-naphthalenol, 1-[(2,4-dimethylphenyl)azo]-	2.251	277.117	8605.13	6571.83	9220.43	11699.8	9099.3	7330.16	4900.19	31284.5	6942.8	18530	3551.59	14414.1	8070.58	8170.81	8071.99	--	--	--	--	--	-	-	-	-
2-naphthyl-d-alanine	6.199	216.086	802.535	995.107	865.957	830.801	984.442	783.392	3640.22	2966.9	1793.37	4901.13	2636.67	3053.6	1658.98	2032.88	1680.9	--	--	--	--	--	-	-	-	-
2-o-methylguanosine	3.25	298.114	9255.15	8691.06	11055.6	10088.5	10206.1	10633.9	6050.63	3459.67	3625.9	2731.23	3648.94	2920.57	4759.01	4547.12	4757.86	--	--	--	--	--	-	-	-	-
2-oleoyl-1-palmitoyl-sn-glycero-3-phosphoserine	1.368	762.525	58538.8	57462.8	45757.3	37382.9	51700.8	60141.2	51544.2	59952.7	29996.1	55444.2	47140.1	56642.3	24052.5	24667	24663.9	--	--	--	--	--	-	-	-	-
2-oleoyl-1-stearoyl-sn-glycero-3-phosphoserine	0.706	834.537	103386	125962	156875	127938	130301	123049	146597	144058	44258.2	160613	143320	161553	102535	103278	103664	--	--	--	--	--	-	-	-	-
2-palmitoyl-rac-glycerol	2.561	313.273	539993	387154	517334	590843	505387	441855	93542.7	151782	48288.4	336836	104700	76825.1	108726	103201	103209	--	--	--	--	--	-	-	-	-
2-pentanone, 5-[3-(1-naphthalenylcarbonyl)-1h-indol-1-yl]-	7.309	356.166	1250.94	1879.03	2234.2	1225.71	2473.54	2944.37	1295.18	1206.36	720.784	872.868	2019.09	971.077	1032.33	1058.5	1032.52	--	--	--	--	--	-	-	-	-
2-phenylacetamide	3.464	271.147	6513.09	3253.51	5176.07	13025.8	10634.1	2660.97	14450.4	14696.2	9219.16	11191	16134.9	16145.3	2524.56	2308.27	2304.74	Benzenoids	Benzene and substituted derivatives	Phenylacetamides	103-81-1	HMDB0010715	C02505	ko01100//Metabolic pathways;ko01120//Microbial metabolism in diverse environments;ko00360//Phenylalanine metabolism	Amino acid metabolism;Global and overview maps	Metabolism
2-phenylpiperidine-2-acetamide	7.623	219.133	2845.15	2036.37	2260.79	3591.06	1571.36	1751.1	3818.63	3099.14	2800.33	4519.92	5124.65	4665.76	2875.43	3241.87	2932.01	--	--	--	--	--	-	-	-	-
2-propen-1-one, 1-(3,4-dihydro-6,7-dimethoxy-2(1h)-isoquinolinyl)-3-(1-methyl-2-phenyl-1h-pyrrolo[2,3-b]pyridin-3-yl)-	3.662	261.094	86737.6	90404.4	81990	90325.9	72518.5	69279.1	3654.68	3614.05	3261.77	1655.65	837.687	349.238	49315.1	49314.6	48932.5	--	--	--	--	--	-	-	-	-
2-propenamide, 3,3'-(1,4-phenylene)bis[n-[4-(4,5-dihydro-1h-imidazol-2-yl)phenyl]-	2.479	505.251	3203.74	3418.13	3736.28	2565.51	2833.95	7752.2	15121.4	9762.66	5388.42	31041.5	26396	1473.97	6901.78	6913.2	7455.6	--	--	--	--	--	-	-	-	-
2-propenamide, n-(2,3-dihydro-1,4-benzodioxin-6-yl)-3-[4-(1,1-dimethylethyl)phenyl]-, (2e)	6.354	282.094	1596.97	555.058	1902.34	1577.3	1840.12	1834.6	1583.53	2859.9	838.229	1689.11	1502.93	1519.9	1366.83	1505.98	1536.38	--	--	--	--	--	-	-	-	-
2-propenamide, n-[4-(1-benzoyl-4-piperidinyl)butyl]-3-(3-pyridinyl)-, (2e)-	4.173	270.18	1716.21	1482.74	1899.3	2205.54	1087.9	1428.86	1606.18	1650.48	2933.64	2103.71	1450.16	925.351	2360.9	2467.12	2467.16	--	--	--	--	--	-	-	-	-
2-pyrimidinecarboxamide, hexahydro-n-hydroxy-1,3-bis[(4-methoxyphenyl)sulfonyl]-5,5-dimethyl-	6.082	514.141	5649.85	1888.93	3295.46	6028.39	3715.06	3846.18	1936.87	2326.98	2651.92	2366.19	2268.76	2257.33	2075.88	2011	2010.13	--	--	--	--	--	-	-	-	-
2-pyrrolidinone, 1-methyl-	4.395	100.075	4917.42	9454.78	3676.32	4734.13	5005.79	3801.24	11758.4	11466.3	5067.41	7394.84	11894.3	8628.86	5238.45	5152.91	5237.18	--	--	--	--	--	-	-	-	-
2-sdahaa [dmed-fahfa]	3.153	657.579	7987.46	2340.81	5013.71	4097.41	1043.67	5997.91	344.019	79.6133	1499.49	118.486	103.199	1153.39	66.1766	69.7725	69.8191	--	--	--	--	--	-	-	-	-
2-sdahma [dmed-fahfa]	3.153	573.487	2.15734e+06	1.38057e+06	2.88646e+06	1.79674e+06	1.20135e+06	2.03527e+06	960727	584170	411319	769294	1.19439e+06	1.0993e+06	409958	445298	410579	--	--	--	--	--	-	-	-	-
2-sdahpda [dmed-fahfa]	3.142	587.501	30707	19094.5	42161.6	24066.5	15580.6	23985.6	13798.8	8986.23	7041.3	8185.3	19289.3	13165.5	6393.01	6533.3	6432.02	--	--	--	--	--	-	-	-	-
2-tert-butyl-p-quinone	3.448	137.095	15878.3	11784.6	12513.3	16298.2	11305.5	12001.1	4949.99	7010.26	7270.33	4307.28	8234.46	9213.07	4999.92	5000.85	5045.7	--	--	--	--	--	-	-	-	-
2-thiophenecarboxamide, 3-[(aminocarbonyl)amino]-5-(3-fluorophenyl)-n-(3s)-3-piperidinyl-	7.604	320.108	3481.73	3885.58	3104.53	2884.43	2147.11	2898.01	3177.4	2275.64	1885.5	1926.77	1908.26	2264.75	2085.12	2117.37	2117.02	--	--	--	--	--	-	-	-	-
2-thiophenecarboxamide, 5-(5,6-dimethoxy-1h-benzimidazol-1-yl)-3-[[4-(methylsulfonyl)phenyl]methoxy]-	3.819	510.087	7540.09	4580.53	6294	7564.23	8265.52	12265.9	1016	937.671	1758.12	915.318	1381.57	1012.17	2199.45	2345.68	2347.38	--	--	--	--	--	-	-	-	-
2,2-bis(4-chlorophenyl)ethanol	5.457	251.03	2710.94	6742.89	2394.84	6843.07	13623.1	7483.87	9029.39	2909.61	10406.9	17859.8	16480.8	8086.56	1379.86	1473.71	1377.03	--	--	--	--	--	-	-	-	-
2,2-bis[hydroxymethyl]-2,2',2''-nitrilotriethanol	3.614	210.11	2569.82	2857.66	2703.05	2622.26	5452.82	1023.64	4697.45	4676.75	3785.39	5780.05	4588.34	4305.7	2872.81	3025.77	2870	--	--	--	--	--	-	-	-	-
2,2'-dihydroxy-3-methoxychalcone	3.834	253.083	4727.6	3858.85	7294.27	4836.5	5793.61	5207.94	4757.52	4798.94	1781.36	6155.41	5858.64	5362.37	2066.51	1920.73	1910.3	--	--	--	--	--	-	-	-	-
2,3-dihydromicrocolin b	6.806	756.338	2393.4	2129.02	2555.67	2607.93	2457.43	2258.98	3796.55	1627.83	1396.01	1667.61	3598.4	1964.32	1651.2	1651.04	1660.48	--	--	--	--	--	-	-	-	-
2,3-dihydromicrocolin c	2.476	714.504	146614	112391	88449.8	44133.6	77759.8	123053	21874.6	19464.6	29709	17793.7	11473.7	27334.5	14083.7	13963	14321.2	--	--	--	--	--	-	-	-	-
2,3-dihydromicrocolin d	3.541	730.543	6470.67	4477.09	5949.15	4234.35	2984.9	4611.75	7731.92	19686	2204.72	1162.4	2194.98	2034.93	3404.77	3405.18	3481.8	--	--	--	--	--	-	-	-	-
2,3-dihydroxy-4-methoxybenzoic acid	3.322	185.044	1919.24	2379.77	2192.8	3012.74	3135.99	2299.61	6795.92	11524.9	8466.77	8926.38	18912	9576.69	4243.63	4049.64	4039.71	--	--	--	--	--	-	-	-	-
2,3,5-triiodobenzoic acid	5.469	482.712	2855.14	3892.25	3742.18	3094.33	4183.39	3833.42	2332.71	1393.17	1242.77	2320.69	3921.47	2452.17	1162.89	1219.97	1219.92	Benzenoids	Benzene and substituted derivatives	Benzoic acids and derivatives	-	HMDB0245436	-	-	-	-
2,3,5,7,15-pentaacetoxy-8-benzoyl-9,14-dioxojatropha-6(17),11e-diene	0.652	735.287	21435.9	12976	17590.7	12528	16404.9	17015.7	14483.8	19758.7	30126.8	30174.5	6421.99	34936.1	18797.7	18832.9	16814.5	--	--	--	--	--	-	-	-	-
2,3,5,7,15-pentaacetoxy-8-tigloyloxy-9,14-dioxojatropha-6(17),11e-diene	0.62	713.279	35996.6	22122.7	25127.1	34816.8	34418.9	25471.6	27563	42043.6	24712.4	57961.3	33619.6	64628.4	26514.7	27385.6	27386.7	--	--	--	--	--	-	-	-	-
2,3,8,9,10-pentamethoxy-6a,11a-dihydro-6h-[1]benzofuro[3,2-c]chromene	2.746	375.163	7062.35	2082.34	5863.78	14638.7	5729.87	4269.83	2714.64	3330.39	2187.08	2435.27	3495.66	2754.43	2139.18	1717.22	1950.38	--	--	--	--	--	-	-	-	-
2,3,9,10,11,12-hexahydro-10s-hydroxy-9-methyl-1-oxo-9r,12s-epoxy-1h-diindolo[1,2,3-fg:3',2',1'-kl]pyrrolo[3,4-i][1,6]benzodiazocine-10-carboxylic acid, hexyl ester	6.481	538.21	61629	76872.2	117982	66767.8	146152	84753.2	8079.29	2547.61	6093.23	5424.57	9460.42	8816.91	32349.3	32241.1	32625.3	--	--	--	--	--	-	-	-	-
2,4-imidazolidinedione, 1,3-bis(4-bromophenyl)-5-phenyl-	7.079	488.944	1757.25	2371.88	2103.23	3207.63	2301.29	2585.71	611.004	177.17	1252	222.854	742.142	643.094	915.883	913.754	960.869	--	--	--	--	--	-	-	-	-
2,4-thiazolidinedione, 3-(2-aminoethyl)-5-[(4-ethoxyphenyl)methylene]-	5.206	276.05	1414.62	2560.41	1669.74	3747.27	3452.6	3502.76	28846.8	7464.37	1850.36	9891.7	32936.1	5495.17	2873.45	2382.18	2424.24	--	--	--	--	--	-	-	-	-
2,4-thiazolidinedione, 5-(6-quinoxalinylmethylene)-	6.954	515.052	1416.24	759.898	931.941	1372.7	2432.32	1762.02	1660.64	1905.66	1306.96	1402.35	2100.67	1725.7	1619.34	1631.88	1526.6	--	--	--	--	--	-	-	-	-
2,4-thiazolidinedione, 5-[[4-[2-(2-thienyl)ethoxy]phenyl]methylene]-	7.717	111.007	18368.6	36403.6	22141.4	16008.7	15889.7	7660.13	2394.02	2478.85	2051.2	2387.92	2578.07	2316.39	2532.55	2532.92	2478.92	--	--	--	--	--	-	-	-	-
2,4,11,13-tetraazatetradecanediamide, n1,n14-bis(4-chlorophenyl)-3,12-diimino-	4.37	509.166	3901.85	7736.49	6198.13	2825.85	2995.4	7773.19	4544.1	1851.72	1349.5	1220.6	4207.06	977.857	5559.45	5596.96	5596.86	--	--	--	--	--	-	-	-	-
2,4,6-tri-tert-butylaniline	1.416	246.242	353402	296371	278883	304188	229234	250977	237595	283303	344584	258451	280154	313459	256425	243288	256520	--	--	--	--	--	-	-	-	-
2,5-dimethoxy-4-bromoamphetamine	5.976	276.048	4315.33	9847.67	6247.42	4933.37	10508.4	5853.58	11444.5	9007.95	17451.5	12175.2	8732.03	4892.81	14914.9	14871.3	13784.7	--	--	--	--	--	-	-	-	-
2,5-dimethoxy-4-chloroamphetamine	7.453	185.042	1022.93	972.541	1203.04	851.924	807.242	1016.41	6283.95	1723.92	1075.23	712.287	9897.69	640.817	1364.89	1267.91	1268.53	Benzenoids	Benzene and substituted derivatives	Phenethylamines	-	HMDB0244475	-	-	-	-
2,5,8,9-tetracetoxy-15-hydroxy-3-benzoyloxyacetoxy-7-isobutyroyloxy-14-oxojatropha-6(17),11e-diene	5.261	823.32	1571.38	893.808	1133.15	1481.41	1199.5	1732.77	665.919	414.948	487.928	535.406	1034.41	496.196	725.051	709.912	720.447	--	--	--	--	--	-	-	-	-
2,6-cyclolycopene-1,5-diol	0.705	571.47	64652.8	56539.3	58283.1	28446.8	39383	97338.5	61552.4	49859.1	38134.1	50937.1	65533.1	64823.6	50058.5	48341.2	48323.3	Lipids and lipid-like molecules	Prenol lipids	Sesquaterpenoids	223744-29-4	HMDB0034902	-	-	-	-
2,6-dichlorobenzamide	7.031	172.966	76467.4	79574.2	103225	104486	92160.3	79921.2	55134	54699.9	31265.1	25421.5	72202.4	74226.1	59082	59221.1	59487.4	--	--	--	--	--	-	-	-	-
2,6-dimethoxyphenol	6.327	155.069	3461.45	3150.08	2535.24	3760.38	5592.58	3702.04	5215.04	3345.27	4804.55	3429.36	5874.07	2959.64	3826.99	3859.61	4100.22	Benzenoids	Phenols	Methoxyphenols	1991-10-01	HMDB0034158	-	-	-	-
2'-acetyltaxol	4.387	268.097	3833.55	1795.95	1578.14	1046.7	1126.26	771.851	2144.69	2213.78	2467.16	1769.61	3532.04	1927.97	1436.62	1436.54	1471.49	--	--	--	--	--	-	-	-	-
2'-Deoxy-D-ribose	1.595	135.079	7993.62	21692.7	6938.37	24611.2	24967.5	24294.9	233471	195854	330551	222538	380719	266400	94523.5	90349.2	94538.4	Organic oxygen compounds	Organooxygen compounds	Carbohydrates and carbohydrate conjugates	533-67-5	HMDB0003224	C01801	ko01100//Metabolic pathways;ko00030//Pentose phosphate pathway	Carbohydrate metabolism;Global and overview maps	Metabolism
2'-deoxyadenosine 5'-monophosphate	5.949	332.064	1809.88	2605.43	2811.02	2887.18	3123.24	2348.65	3904.03	2938.44	1192.18	2360.81	6572.56	3292.41	2837.38	2419.81	2841.41	Nucleosides, nucleotides, and analogues	Purine nucleotides	Purine deoxyribonucleotides	653-63-4	HMDB0000905	C00360	ko01100//Metabolic pathways;ko00230//Purine metabolism	Global and overview maps;Nucleotide metabolism	Metabolism
2'-deoxycytidine	5.238	112.05	13288.6	15286.7	15065.5	7365.8	13829.8	27714.2	2142.56	10130	4449.86	10876.6	1936.31	7429.41	6445.57	6605.9	6445.51	Nucleosides, nucleotides, and analogues	Pyrimidine nucleosides	Pyrimidine 2'-deoxyribonucleosides	951-77-9	HMDB0000014	C00881	ko01100//Metabolic pathways;ko02010//ABC transporters;ko00240//Pyrimidine metabolism	Global and overview maps;Membrane transport;Nucleotide metabolism	Environmental Information Processing;Metabolism
2'-deoxycytidine 5'-monophosphate	2.369	308.07	10109	2254.46	4003.84	12052.9	6291.04	3534.63	3778.84	726.379	3302.04	2802.96	4385.67	3389.07	2914.98	2912.74	3019.52	Nucleosides, nucleotides, and analogues	Pyrimidine nucleotides	Pyrimidine deoxyribonucleotides	1032-65-1	HMDB0001202	C00239	ko01100//Metabolic pathways;ko00240//Pyrimidine metabolism	Global and overview maps;Nucleotide metabolism	Metabolism
2'-deoxyguanosine 5'-monophosphate	5.791	348.068	34225.9	24288.3	34484.8	36084.5	42651.9	34063.3	4817.3	4347.43	7502.49	4092.4	5565.19	5311.15	27557.4	24191.8	24176.4	Nucleosides, nucleotides, and analogues	Purine nucleotides	Purine deoxyribonucleotides	902-04-5	HMDB0001044	C00362	ko01100//Metabolic pathways;ko00230//Purine metabolism	Global and overview maps;Nucleotide metabolism	Metabolism
2'-deoxyinosine	3.011	275.074	13786.9	12846.2	13986.3	13803.8	13056.1	10331.1	14808.4	42153.4	49494.8	33528.6	53522	34997.6	14363.8	13938.6	13935.4	Nucleosides, nucleotides, and analogues	Purine nucleosides	Purine 2'-deoxyribonucleosides	890-38-0	HMDB0000071	C05512	ko01100//Metabolic pathways;ko02010//ABC transporters;ko00230//Purine metabolism	Global and overview maps;Membrane transport;Nucleotide metabolism	Environmental Information Processing;Metabolism
2'-hydroxy-2,3,4',6'-tetramethoxychalcone	6.22	367.119	6502.73	4452.31	4978.36	6080.56	5705.8	5840.14	10839.9	20211.4	5987.82	9483.09	18655.1	8225.97	6667.43	6202.21	6205.77	--	--	--	--	--	-	-	-	-
2'-hydroxy-2,5,6'-trimethoxychalcone	6.146	297.131	2555.85	1793.18	2136.89	1908.44	1541.14	1147.65	1977.25	3965.25	881.928	1453.38	5845.09	3252.39	2073.36	1988.49	1988.09	--	--	--	--	--	-	-	-	-
2'-hydroxy-5'-methyl-2-methoxychalcone	2.878	269.105	3639.27	3395.78	3689.83	4132.68	5071.86	4136.52	8802.57	11861.9	15894	6190.54	11953.8	5248.11	4079.44	3953.72	4079.96	--	--	--	--	--	-	-	-	-
2'-methoxy-.alpha.-naphthoflavone	6.59	303.106	1875.67	1168.41	1061.05	1270.3	1442.83	836.119	1460.3	1151.87	751.874	736.459	2369.4	936.837	666.237	671.855	782.954	--	--	--	--	--	-	-	-	-
2'-o-glucoginsenoside-rf	0.587	963.578	53053.4	49687	35717.8	48875.3	40012.3	25059.8	51705.5	51222.3	63626.4	52603.3	7938.35	60024.1	11552.1	11845.6	13189.4	--	--	--	--	--	-	-	-	-
2'-o-methyladenosine	1.859	282.119	311285	365795	385847	97391.2	340746	684718	45436.9	18843	27941.2	27129.7	23015.7	12659.1	116527	114729	116526	Nucleosides, nucleotides, and analogues	Purine nucleosides	HASH(0x22d4848)	2140-79-6	HMDB0004326	-	-	-	-
2',3,4,5,6'-pentamethoxychalcone	4.549	341.152	2310.33	1626.98	917.311	2667.74	2770.42	2637.76	2330.85	2503.8	2554.95	2511.3	2655.06	2881.19	2423.91	2476.14	2501.03	--	--	--	--	--	-	-	-	-
2',3'-dideoxyadenosine	4.543	236.124	1140.11	2935.72	2646.26	4334.33	2872.84	1526.35	11682.4	8311.5	1824.21	8455.55	11252.5	7178.98	5100.88	5103.85	5379.61	Nucleosides, nucleotides, and analogues	Purine nucleosides	Purine 2',3'-dideoxyribonucleosides	-	HMDB0245544	-	-	-	-
2',3'-dideoxycytidine	3.693	423.22	17651	12737	19493.9	14433.7	15370.9	15300.1	3868.04	697.768	10839.6	1550.13	4906.55	6750.54	6061.04	5755.43	6060.51	Nucleosides, nucleotides, and analogues	Pyrimidine nucleosides	Pyrimidine 2',3'-dideoxyribonucleosides	-	HMDB0255802	-	-	-	-
2',3'-dihydrocephalomannine	6.077	856.35	2816.59	2078.44	2465.56	4974.03	4955.17	1810.02	2034.33	2910.88	661.074	1445.52	3351.09	3269.62	1973.97	2048.64	2048.69	--	--	--	--	--	-	-	-	-
2',3'-dimethoxy-3-hydroxyflavone	6.043	299.074	1533.18	1911.49	2168.03	2252.77	1829.91	2513.56	1341.69	1456.84	695.126	1214.55	2336.02	1045.07	809.601	803.038	894.59	--	--	--	--	--	-	-	-	-
2',4,6'-trimethoxychalcone	3.077	299.112	2310.7	4354.77	2533.3	2037.61	926.201	2855.57	15551.8	31448.4	13056.2	12148.6	30880.6	13053.4	5927	5498.09	5856.44	--	--	--	--	--	-	-	-	-
2',4'-dimethoxyflavone	6.077	305.062	27507.1	12231.8	13872.3	31980.1	12958.7	18375.6	6135.23	35547.7	7362.94	7359.44	5558.54	7155.7	4675.01	5413.76	4688.76	--	--	--	--	--	-	-	-	-
2',6'-dihydroxy-4'-methoxyacetophenone	5.331	200.067	703.605	220.691	628.428	869.088	865.38	710.387	7181.74	3815.52	1636.12	9968.34	16979.2	9900.89	1281.14	1599.61	1326.04	Organic oxygen compounds	Organooxygen compounds	Carbonyl compounds	7507-89-3	HMDB0029646	-	-	-	-
2',6'-dihydroxy-4'-methoxychalcone	0.588	167.033	20276.4	15088.1	20086.7	34253.4	35486.1	41568.6	51863.1	41574.7	47179.7	45624.5	53235.2	53689.9	34848.5	33671.4	33663.2	Phenylpropanoids and polyketides	Linear 1,3-diarylpropanoids	Chalcones and dihydrochalcones	18956-15-5	HMDB0033702	-	-	-	-
2',7-bis(acetyl)taxol	8.251	551.243	1416.39	1219.18	1255.54	644.828	1265.83	1571.25	1120.58	2339.48	1415.03	758.713	1646.06	2479.58	637.35	626.456	743.704	--	--	--	--	--	-	-	-	-
21-deacetoxy-11-oxodeflazacort	2.833	382.206	11371.2	7889.03	14754.9	12918	10845.5	11384.9	4906.05	5204.54	7109.76	4072.13	1272.49	4531.25	4166.02	4162.67	4332.78	--	--	--	--	--	-	-	-	-
21-deacetoxy-11-oxodeflazacort-3,20-hydrazinecarboxamide	3.778	479.22	10172.4	6226.87	7987.64	6411.36	5195.13	6170.22	1721.94	1694.78	20431.4	1536.63	2652.25	1800.97	2930.74	2781.94	2780.89	--	--	--	--	--	-	-	-	-
21-desacetyldeflazacort	5.155	382.206	3492.48	2388.31	2904.09	5680.21	3152.87	2973.54	2347.9	1691.72	1231.78	1650.91	2089.25	1662.41	1080.71	1283.89	1280.04	--	--	--	--	--	-	-	-	-
21-hydroxyprogesterone	1.916	313.237	9345.48	6972.83	3367.35	5972.2	9052.7	12087	316133	285494	52373.8	84203.6	264467	44933.5	47127.3	47124.4	46533.7	Lipids and lipid-like molecules	Steroids and steroid derivatives	Hydroxysteroids	64-85-7	HMDB0000016	C03205	ko01100//Metabolic pathways	Global and overview maps	Metabolism
21h,23h-porphine, 5,15-diphenyl-	0.946	463.204	4448.26	3929.51	1094.86	4439.54	3690.21	1010.96	4165.9	3029.72	6744.34	4977.64	4943.24	2006.75	1688.82	2825.32	2840.99	--	--	--	--	--	-	-	-	-
2a-acetoxy-3,22-stictandione	3.263	516.4	1159.33	621.093	1204.35	984.053	722.28	520.185	1735.57	3195.66	929.947	668.554	722.242	1422.06	1082.03	1078.92	1078.9	--	--	--	--	--	-	-	-	-
2h-pyrido[3,2-b]-1,4-oxazin-3(4h)-one, 6-[[5-fluoro-2-[(3,4,5-trimethoxyphenyl)amino]-4-pyrimidinyl]amino]-2,2-dimethyl-	7.468	451.166	1275.71	1184.66	1035.44	1094.39	1501.23	927.543	1332.93	860.966	997.999	929.953	2050.74	684.003	911.828	810.982	908.674	--	--	--	--	--	-	-	-	-
3- quinolinecarboxylic acid, 1,4,5,6,7,8-hexahydro-4-(3-hydroxyphenyl)-7-(2- methoxyphenyl)-2-methyl-5-oxo-, 2-methoxyethyl ester	3.462	388.159	127262	69173.9	74302.5	134102	86113.2	84441.6	2418.53	2463.34	11893.3	1837.38	3748.31	1917.07	26965.9	27066.5	27066.5	--	--	--	--	--	-	-	-	-
3-(1-carboxyvinyloxy)-benzoic acid	0.705	209.058	119175	17213.1	36489.5	119852	58441.2	24552.9	57158.4	374840	218107	153746	47919	210655	87024.5	87017	86275.6	--	--	--	--	--	C20772	ko01100//Metabolic pathways;ko01110//Biosynthesis of secondary metabolites;ko00130//Ubiquinone and other terpenoid-quinone biosynthesis	Global and overview maps;Metabolism of cofactors and vitamins	Metabolism
3-(1,3-benzodioxol-5-yl)-7-[(2s,3r,4s,5s,6r)-6-[[(2s,3r,4r)-3,4-dihydroxy-4-(hydroxymethyl)oxolan-2-yl]oxymethyl]-3,4,5-trihydroxyoxan-2-yl]oxy-6-methoxychromen-4-one	0.541	629.163	2668.39	3724.42	3338.03	2917.78	2556.88	7271.8	5851.17	8007.3	6669.89	15431.4	11666.9	11204.3	6255.59	6474.87	6269.01	--	--	--	--	--	-	-	-	-
3-(1h-indol-3-ylmethyl)-6,18-dimethyl-12-(1-phenylethyl)-9,15-di(propan-2-yl)-1,4,7,10,13,16,19-heptazacyclotricosane-2,5,8,11,14,17,20-heptone	0.706	790.456	3928.89	28626.6	30386	21236.4	20999.9	12231	7137.36	6274.22	5972.93	9572.91	6420.17	10019.6	12871.6	13024.3	12868.6	--	--	--	--	--	-	-	-	-
3-(2-hydroxyethyl)indole	5.88	184.093	2090.31	2139.62	2224.41	2880.61	3436.07	2752.63	5729.85	7346.39	2283.4	2876.56	8942.5	2023.7	2469.7	2470.54	2528.41	Organoheterocyclic compounds	Indoles and derivatives	Indoles	526-55-6	HMDB0003447	C00955	ko00380//Tryptophan metabolism	Amino acid metabolism	Metabolism
3-(2,4-dihydroxyphenyl)-7-hydroxy-6,8-bis(3-methylbut-2-enyl)-2,3-dihydrochromen-4-one	2.978	431.187	6874.97	7338.45	6351.87	6733.59	4393.91	5174.38	3277.38	3947.23	3494.27	2683.3	5036.96	3196.29	6641.1	6655.61	6918.86	--	--	--	--	--	-	-	-	-
3-(3,4-dimethoxyphenyl)-7-methyl-4-phenylcoumarin	4.199	373.136	16599.4	18934.3	22052.7	27311.8	9951.83	8886.68	4455.19	2494.52	12388.8	1913.54	2788.38	5244.71	6793.5	6893.09	6858.13	--	--	--	--	--	-	-	-	-
3-(4-amino-1-piperidinyl)-2,5-pyrrolidinedione	2.766	198.148	2692.47	3545.04	2279.08	2550.72	930.414	4179.76	4787.09	7745.46	4232.38	7263.69	3626.75	5706.98	2566.98	2811.44	2560.17	--	--	--	--	--	-	-	-	-
3-[(2s,3r,4s,5r,6r)-4-[(2s,3r,4s,5s,6r)-4,5-dihydroxy-6-(hydroxymethyl)-3-[(2s,3r,4s,5r)-3,4,5-trihydroxyoxan-2-yl]oxyoxan-2-yl]oxy-3,5-dihydroxy-6-(hydroxymethyl)oxan-2-yl]oxy-2-(3,4-dihydroxyphenyl)-5,7-dihydroxychromen-4-one	6.555	781.195	1128.98	554.52	821.817	1435.72	810.657	1441.89	736.428	505.709	564.075	592.159	989.542	545.507	494.466	505.14	504.645	--	--	--	--	--	-	-	-	-
3-[(2s,3r,4s,5s,6r)-3-[(2s,3r)-3,4-dihydroxy-4-(hydroxymethyl)oxolan-2-yl]oxy-4,5-dihydroxy-6-[[(2r,3r,4s,5s,6r)-3,4,5-trihydroxy-6-(hydroxymethyl)oxan-2-yl]oxymethyl]oxan-2-yl]oxy-5,7-dihydroxy-2-(4-hydroxy-3-methoxyphenyl)-6-methoxychromen-4-one	7.384	803.241	2483.06	1673.89	2078.33	2177.02	1296.21	2291.54	905.946	1210.8	1029.14	1149.3	1413.53	1145.13	1495.55	1318.59	1333.74	--	--	--	--	--	-	-	-	-
3-[(2s,3r,4s,5s,6r)-4,5-dihydroxy-3-[(2r,3r,4r,5r,6s)-3,4,5-trihydroxy-6-methyloxan-2-yl]oxy-6-[[(2r,3r,4r,5r,6s)-3,4,5-trihydroxy-6-methyloxan-2-yl]oxymethyl]oxan-2-yl]oxy-5,7-dihydroxy-2-(4-hydroxyphenyl)-6-methoxychromen-4-one	4.184	793.228	2899.11	1699.76	1694.08	1859.72	1670.9	1603.05	48679.9	107361	7687.9	43195.5	75356.9	11469.1	16604.3	16374.9	16374.1	--	--	--	--	--	-	-	-	-
3-[(3-oh-myristoyl)oxy]decanoyl glutamine	1.112	543.402	26771.5	30568.1	30318.3	30582	32135.8	38326.6	2808.06	2699.03	4224.67	3544.78	3582.06	3679.68	12615.8	11920.5	11917.7	--	--	--	--	--	-	-	-	-
3-[(3s,5r,10s,13r,14s,17s)-14-hydroxy-3-[(2r,3s,4s,5s,6s)-3-hydroxy-4-methoxy-6-methyl-5-[(2s,3r,4s,5s,6r)-3,4,5-trihydroxy-6-[[(2r,3r,4s,5s,6r)-3,4,5-trihydroxy-6-(hydroxymethyl)oxan-2-yl]oxymethyl]oxan-2-yl]oxyoxan-2-yl]oxy-10,13-dimethyl-1,2,3,4,5,6,7,8,9,11,12,15,16,17-tetradecahydrocyclopenta[a]phenanthren-17-yl]-2h-furan-5-one	6.863	876.463	982.615	889.158	1430.45	957.23	1330.02	1243.43	1117.18	712.573	608.667	674.723	1943.38	684.73	779.562	775.669	779.527	--	--	--	--	--	-	-	-	-
3-[(cholamidopropyl)dimethylammonio]-1-propanesulfonate	0.673	615.402	229536	207489	231524	190307	210225	201223	241575	216893	119714	222212	365228	234386	179391	183082	179472	--	--	--	--	--	-	-	-	-
3-[(z)-heptadec-10-enyl]benzene-1,2-diol	0.486	364.342	1876.03	2810.98	1668.37	2694.95	4485.3	2602.47	1432.54	2868.65	2198.8	1581.89	3481.17	4501.22	2290.97	2170.26	2295.58	--	--	--	--	--	-	-	-	-
3-[5-hydroxy-7-methoxy-2,3-dimethyl-6-(3-methylbut-2-enyl)-4-oxo-2,3-dihydrochromen-8-yl]hexanoic acid	5.458	826.497	4636.43	3305.13	3843.37	4693.7	4678.43	4581.37	2809.83	2715.03	2452.42	3601.82	4234.21	3961.48	2086.73	2087.74	2092.49	--	--	--	--	--	-	-	-	-
3-[6-[[(2r,3r,4r,5s,6s)-3,5-dihydroxy-6-methyl-4-[(2s,3r,4r,5r,6s)-3,4,5-trihydroxy-6-methyloxan-2-yl]oxyoxan-2-yl]oxymethyl]-3,4,5-trihydroxyoxan-2-yl]oxy-5-hydroxy-2-(4-hydroxyphenyl)-7-methoxychromen-4-one	7.986	777.2	1303.07	959.857	1120.05	1003.57	1000.09	1078.91	1136.09	1173.2	1024.49	1243.43	1618.2	1250.68	1005.53	1006.32	970.411	--	--	--	--	--	-	-	-	-
3-acetyl-7-diethylaminocoumarin	6.061	260.125	860.907	908.412	949.96	635.024	2073.93	2392.84	5838.27	18834.9	4722.74	4409.26	6228.71	3503.76	1618.51	1409.5	1407.3	--	--	--	--	--	-	-	-	-
3-alahpda [dmed-fahfa]	3.144	589.517	433489	242985	469634	200560	102866	307277	54436.3	27869.4	45807.3	37168.1	49845.1	60896.5	38940	38950.4	40006.7	--	--	--	--	--	-	-	-	-
3-amino-1-propanesulfonic acid	4.357	418.109	2313.5	1568.27	648.696	1826.95	2276.08	791.336	1522.89	1177.46	1300.95	1218.92	2097.69	1405.6	1266.3	1266.31	1271.1	Organic acids and derivatives	Organic sulfonic acids and derivatives	Organosulfonic acids and derivatives	-	HMDB0253211	-	-	-	-
3-amino-2-naphthol	4.753	160.06	24636.8	122219	27012.7	40452.8	176622	44493.4	80203.8	1526.8	103506	1898.48	894.386	2476.53	95050.7	83992	84111	--	--	--	--	--	-	-	-	-
3-amino-2,3-dihydrobenzoic acid	2.206	140.081	17382.3	30874.3	20994.1	30172.2	16685.9	17722.6	10610.7	1831.69	18233.7	4878.38	14607.7	5111.62	7941.66	8231.18	8233.18	Organic acids and derivatives	Carboxylic acids and derivatives	Amino acids, peptides, and analogues	-	HMDB0251519	-	-	-	-
3-Butynoic acid	4.856	85.064	16621.4	3782.6	6623.29	16958.1	10766.5	24464.5	2633.69	1855.49	2076.91	3599.62	1596.38	2471.17	1663.39	1580.45	1664.22	--	--	--	--	--	C06144	ko01100//Metabolic pathways;ko00650//Butanoate metabolism	Carbohydrate metabolism;Global and overview maps	Metabolism
3-carboxy-6,7-dihydroxy-1-(3',4'-dihydroxyphenyl)-naphthalene	4.235	335.073	16084.7	14604.9	13047.8	24184.7	19093.3	10837.8	10796.6	7679.11	56363.5	4510.53	20591.3	5594.51	10926.5	11162.2	10926.8	--	--	--	--	--	-	-	-	-
3-coumaric acid	7.707	147.028	7208.45	20605.8	15066.5	7405.16	10405.4	6164.73	1508.16	1490.38	1592.61	1466.51	1516.24	1561.35	1533.51	1533.38	1508.22	--	--	--	--	--	C09305	ko01110//Biosynthesis of secondary metabolites;ko01061//Biosynthesis of phenylpropanoids;ko00999//Biosynthesis of various plant secondary metabolites	Biosynthesis of other secondary metabolites;Chemical structure transformation maps;Global and overview maps	Metabolism
3-cyclohexyl-6-(dimethylamino)-1-methyl-s-triazine-2,4(1h,3h)-dione	6.958	275.134	6876.12	36695	28376.4	4132.48	13296.8	35123.3	25930.8	196189	9000.9	10608.5	20717	7391.42	22591.6	23922.7	23059.4	--	--	--	--	--	-	-	-	-
3-cyclohexyl-6-{4-[3-(trifluoromethyl)phenyl]-1-piperazinyl}-2,4(1h,3h)-pyrimidinedione	4.652	423.184	9841.17	11644.9	12600.8	14283.3	13226.9	9230.62	1186.1	839.1	2313.63	633.843	1209.46	1019.24	2311.65	2310.18	2424.88	--	--	--	--	--	-	-	-	-
3-deacetylsalannin	6.677	577.282	864.681	2107.2	1284.59	1324.56	1460.17	1383.98	1313.91	1053.68	601.819	997.263	1678.65	1134.98	956.097	956.074	963.798	--	--	--	--	--	-	-	-	-
3-deazaadenosine	6.219	267.094	6054.77	4493.79	5474.02	6636.09	6487.01	679.489	3175.91	7358.4	3070.76	4573.28	5344.53	5813.58	2958.06	2829.24	2829.24	Nucleosides, nucleotides, and analogues	Imidazole[4,5-c]pyridine ribonucleosides and ribonucleotides	HASH(0x1ea28c0)	-	HMDB0245849	-	-	-	-
3-dehydrocarnitine	3.742	116.106	3769.72	3642.05	4544.52	4949.92	4787.83	3560.8	78403.4	98516.3	8017.78	49666.8	119962	31891.9	16688.2	16786.4	16687.1	Organic acids and derivatives	Keto acids and derivatives	Short-chain keto acids and derivatives	10457-99-5	HMDB0012154	-	-	-	-
3-dehydroepiandrosterone sulfate	2.285	369.189	24492	12927.9	27899.6	32697.8	17160.4	12940.7	19513.9	17721.2	11630.3	8936.08	23776.4	7320.81	8791.22	8781.26	7750.63	--	--	--	--	--	C04555	ko01100//Metabolic pathways	Global and overview maps	Metabolism
3-deoxo-3beta-acetoxydeoxydihydrogedunin	0.696	530.33	17488.4	15925.5	10401.8	32263.5	22918.6	17843	18117.1	22468.2	892.758	10916.4	7506.78	5122.09	18104.9	18101.8	18981.3	--	--	--	--	--	-	-	-	-
3-deoxo-3beta-hydroxymexicanolide 16-enol ether	3.42	502.263	47776.8	62763.2	28092.4	100025	115716	76697	16030.8	25481.8	14455.3	23843.4	39264.3	21901.3	19014	21069.7	21085.9	--	--	--	--	--	-	-	-	-
3-deoxyaconitine	6.541	630.308	2003.71	1347.04	1613.95	1503.79	1661.01	928.335	1222.27	1111.51	767.086	1990.96	3098.67	1098.52	929.291	918.577	962.997	--	--	--	--	--	-	-	-	-
3-furancarboxylic acid, tetrahydro-4-methylene-2-octyl-5-oxo-, (2r,3s)-rel-	2.864	255.158	12218.9	11054.6	11297.9	13652.6	16415.4	17512.1	5664.77	6278.41	6503.7	6470.4	20328.8	6644.03	4849.09	4524	4520.24	--	--	--	--	--	-	-	-	-
3-hydroxy-4-methoxycinnamic acid	2.196	195.076	8285.53	10690.2	7474.22	667.904	9967.27	7963.6	18692.3	35116.2	16688	19326.2	39837	26260.1	3436.27	3935.06	3449.27	Phenylpropanoids and polyketides	Cinnamic acids and derivatives	Hydroxycinnamic acids and derivatives	25522-33-2	HMDB0000955	-	-	-	-
3-hydroxy-7,8,4'-trimethoxyflavone	3.227	329.101	26065.2	5553.73	17015.9	23211.9	19233.7	17176.3	16407.4	12296.9	10874.5	13844.7	24371.5	16289.9	10657.6	9812.99	9819.66	--	--	--	--	--	-	-	-	-
3-hydroxy-c12 homoserine lactone	3.303	300.216	15769.4	1159.96	3152.45	7267.04	855.814	10580.1	20752	46030	4227.84	5351.74	59493.6	14007	8725.82	8725.41	8760.84	--	--	--	--	--	-	-	-	-
3-hydroxybutyrylcarnitine	1.916	495.293	39409.3	22575.6	30797	76034.8	35252.6	46866.1	12252.1	32215.8	4312.63	7283.54	19638.1	5968.64	17614.3	16935.1	16930.6	Lipids and lipid-like molecules	Fatty Acyls	Fatty acid esters	-	HMDB0062735	-	-	-	-
3-hydroxyphysodic acid	7.321	504.228	2963.89	3700.97	3883.78	4510.23	5394.4	3939.96	1949.65	1621.44	1097.55	1434.75	3608.65	2094.17	1871.52	1920.69	1922.56	--	--	--	--	--	-	-	-	-
3-hydroxyspirost-9(11)-en-12-one, 3-ac	0.674	471.309	4000.78	10421.5	6394.79	1858.7	12674.7	8657.59	37206.9	35599.7	2417.63	10818	16990.1	14277.1	6222.11	6909.41	6017.6	--	--	--	--	--	-	-	-	-
3-man3glcnac	8.223	857.322	666.149	506.325	499.28	516.261	426.378	507.113	3642.07	2491.89	986.883	3488.48	7948.21	4759.84	1400.62	1337.88	1401.52	--	--	--	--	--	-	-	-	-
3-methoxytyramine	3.857	151.095	18549.7	8735.27	14378	21179.7	11819.5	7952.9	3024.98	3526.89	4784.47	687.687	4181.48	1062.52	4971.21	5028.05	4971.15	Benzenoids	Phenols	Methoxyphenols	554-52-9	HMDB0000022	C05587	ko01100//Metabolic pathways;ko01063//Biosynthesis of alkaloids derived from shikimate pathway;ko00350//Tyrosine metabolism;ko00965//Betalain biosynthesis	Amino acid metabolism;Biosynthesis of other secondary metabolites;Chemical structure transformation maps;Global and overview maps	Metabolism
3-methyl-2-oxopentanoate	3.632	283.126	1483.67	1384.14	2622.63	1769.18	2430.46	2078.21	1607.13	2262.67	1905.07	1631.98	2878.12	1736.7	1288.13	1125.37	1105.96	--	--	--	--	--	-	-	-	-
3-methyl-l-histidine	1.609	109.1	20448.1	17888.1	10145.5	20424.6	18575.3	20101.2	62405.1	74255.3	79084.7	37917.2	52691.5	104744	38942.2	41746.4	41783.1	Organic acids and derivatives	Carboxylic acids and derivatives	Amino acids, peptides, and analogues	368-16-1	HMDB0000479	C01152	ko01100//Metabolic pathways;ko00340//Histidine metabolism	Amino acid metabolism;Global and overview maps	Metabolism
3-methyladenine	4.202	150.077	24525.8	43168.7	25328.2	16142.8	23011.6	24880.7	53890.3	34517.9	22677.4	33502.1	71015	25120.9	20945.1	21299.4	21301.3	Organoheterocyclic compounds	Imidazopyrimidines	Purines and purine derivatives	5142-23-4	HMDB0011600	-	-	-	-
3-methylglutarylcarnitine	3.708	231.066	23584.2	10426.8	12298.9	13901.1	12001.7	14129.8	7581.88	1334.51	6921.71	7265.75	3993.79	766.724	5842.73	6788.36	6763.19	Lipids and lipid-like molecules	Fatty Acyls	Fatty acid esters	102673-95-0	HMDB0000552	-	-	-	-
3-methyloxyindole	6.501	170.042	14646.7	9498.36	12168	13871.8	9153.12	12023.8	12182.6	8729.48	8278.58	5472.96	18138.3	8097.84	13990	13624	13629.8	--	--	--	--	--	-	-	-	-
3-methylthiopropionate	6.458	121.027	5316.59	6754.68	2823.34	5609.09	6032.92	7046.14	1447.12	1442.15	3634.63	1482.66	1152.26	1304.54	3262.66	3262.01	3369.84	Lipids and lipid-like molecules	Fatty Acyls	Fatty acids and conjugates	-	HMDB0304155	C08276	ko01100//Metabolic pathways;ko00270//Cysteine and methionine metabolism;ko00920//Sulfur metabolism	Amino acid metabolism;Energy metabolism;Global and overview maps	Metabolism
3-monoacetylmorphine	4.496	328.177	1623.64	1712.24	1337.92	4940.6	5766.81	3040.56	1328.09	918.286	469.405	2246.9	1686.33	1492.46	822.198	920.378	919.932	--	--	--	--	--	-	-	-	-
3-n-butylphathlide	3.112	191.106	14880	42527.6	42810.7	22814.9	12690.7	11983.6	23861.7	7402.42	46974.2	6980.48	13207.7	18787.2	10751.3	10942.6	10942	--	--	--	--	--	-	-	-	-
3-oxo-3-[[(10e,20e)-5,7,9,19,23,25,27,31,33,34,35-undecahydroxy-8,10,14,18,22,26,30-heptamethyl-15-[(z)-4-methyl-10-[(n'-methylcarbamimidoyl)amino]dec-4-en-2-yl]-17-oxo-16,37-dioxabicyclo[31.3.1]heptatriaconta-10,20-dien-3-yl]oxy]propanoic acid	3.018	1130.74	631.644	738.052	1342.58	1226.2	881.102	515.132	1491.95	2384.82	1353.83	2316.5	2292.26	1460.03	548.245	547.992	528.559	--	--	--	--	--	-	-	-	-
3-oxostearic acid	3.144	299.28	113.879	171.99	138.92	160.311	310.995	131.493	18806.9	5739.76	9509.49	9259.73	177666	4693.67	9765.13	9765.24	9849.82	Lipids and lipid-like molecules	Fatty Acyls	Fatty acids and conjugates	-	HMDB0010736	-	-	-	-
3-phenylazopyridine-2,6-diamine	0.966	214.107	63899.6	66509.5	65907.7	32266.9	15194.5	44901.9	75502.7	90936.7	126791	133354	117718	124905	40841.9	41693.3	42610.1	--	--	--	--	--	-	-	-	-
3-Phenylpropanoic acid	2.775	133.065	806.551	2233.29	11798.3	6865.8	15078.3	10608.7	8662.65	2103.21	10667.2	928.409	9837.5	6882.97	7978.34	8164.78	7978.6	Phenylpropanoids and polyketides	Phenylpropanoic acids	HASH(0x816f458)	501-52-0	HMDB0000764	C05629	ko01100//Metabolic pathways;ko01120//Microbial metabolism in diverse environments;ko00360//Phenylalanine metabolism	Amino acid metabolism;Global and overview maps	Metabolism
3-piperidinecarboxamide, 1-[3,5-bis(trifluoromethyl)benzoyl]-n-(4-chlorophenyl)-	6.916	461.098	5033.55	3004.98	6254.27	3456.19	2542.04	3249.37	23648.1	743.024	2013.33	1542.71	22006.6	2453.59	3203.01	3347.13	3257.29	--	--	--	--	--	-	-	-	-
3-piperidinecarboxamide, n-(4-chlorophenyl)-1-[3-(2-furanyl)benzoyl]-	4.173	409.109	24113.8	9420.03	20095.8	21298.7	17564.1	13186.8	5302.1	2512.59	5932.54	4343.19	5441.7	4994.39	4795.51	4772.46	4795.26	--	--	--	--	--	-	-	-	-
3-pyridineacetonitrile, .alpha.-[(3,4-dimethoxyphenyl)methylene]-, (.alpha.z)-	4.047	533.218	5105.11	5777.61	3555.72	4591.01	3504.28	3048.1	1213.12	1272.16	1618.64	928.281	1903.45	1207.74	1727.89	1622.31	1726.56	--	--	--	--	--	-	-	-	-
3-pyridinecarbonitrile, 6-[[2-[[4-(2,4-dichlorophenyl)-5-(5-methyl-1h-imidazol-2-yl)-2-pyrimidinyl]amino]ethyl]amino]-	6.678	429.135	3822.46	1990.23	2664.84	3969.09	4036.23	1860.16	3937.06	3632.11	3516.41	3307.1	4977.48	3447.11	3394.18	3368.87	3368.75	--	--	--	--	--	-	-	-	-
3-pyridinecarboxamide, 6-[(aminocarbonyl)(2,6-difluorophenyl)amino]-2-(2,4-difluorophenyl)-	2.893	443.059	750.573	539.663	4833.95	3402.59	5582.49	518.42	1933.16	980.645	989.578	5727.75	7875.58	3305.23	938.193	882.252	939.257	--	--	--	--	--	-	-	-	-
3-pyridinecarboxamide, 6-amino-n-[3-[4-(4-morpholinyl)pyrido[3',2':4,5]furo[3,2-d]pyrimidin-2-yl]phenyl]-	5.183	468.185	1887.94	841.446	2387.01	2931.17	1335.81	2412.94	2395.59	1782.95	991.474	803.709	3211.34	850.748	963.004	923.193	820.124	--	--	--	--	--	-	-	-	-
3-pyridinecarboxamide, n-(2,3-dihydro-7,8-dimethoxyimidazo[1,2-c]quinazolin-5-yl)-	6.174	352.14	53628.4	49695.1	40373.1	67295	45585.6	64325.7	4194.04	3773.45	15939.1	2746.92	559.079	3183.19	31872.5	31866.8	32653.6	--	--	--	--	--	-	-	-	-
3,15-dibenzyl-1,4,12-trimethyl-1,4,7,10,13-pentazacyclopentadecane-2,5,8,11,14-pentone	8.263	546.2	1720.08	1455.83	1480.09	2219.54	1782.26	2304.66	3736.28	1573.71	1477.23	1876.65	3148.63	2418.51	1460.33	1424.88	1459.54	--	--	--	--	--	-	-	-	-
3,3'-diiodo-l-thyronine	5.281	381.958	4365.52	6028.49	4615.94	2412.04	7280.74	9220.58	446.247	416.352	397.115	355.194	569.672	347.431	1119.29	1109.44	1099.53	Organic acids and derivatives	Carboxylic acids and derivatives	Amino acids, peptides, and analogues	-	HMDB0246002	-	-	-	-
3,3'-dimethoxybenzidine	5.206	245.138	827.507	2287.46	3411.59	4202.41	2931.08	1960.48	1708.77	3020.55	4621.43	1403.23	3147.3	948.858	2196	1835.2	2204.5	Benzenoids	Benzene and substituted derivatives	Biphenyls and derivatives	-	HMDB0246003	-	-	-	-
3,3'-dimethyl-4,4'-diaminodiphenylmethane	2.414	227.163	58891.1	59062.6	66089.6	95148.3	82836.5	49677	7092.06	7870.07	7683.64	6520.98	9401.56	6913.21	23605.4	23066.4	23323.7	--	--	--	--	--	-	-	-	-
3,4-dichloroaniline	8.136	161.979	39486.4	60142.9	55865.2	18998.9	39620.1	36638.8	20629	10804.3	16778.9	13637.8	30082.2	19838.7	21555	21468.2	21511.4	Benzenoids	Benzene and substituted derivatives	Halobenzenes	-	HMDB0246025	-	-	-	-
3,4-didehydrorhodopin	2.058	552.457	11697.6	8837.5	14396.1	10840.6	11916.9	11827.9	1715.16	12348.3	6534.38	885.403	1870.6	11527.5	4162.06	4395.08	4395.05	--	--	--	--	--	C15874	ko01100//Metabolic pathways;ko01110//Biosynthesis of secondary metabolites;ko00906//Carotenoid biosynthesis	Global and overview maps;Metabolism of terpenoids and polyketides	Metabolism
3,4-dimethoxydalbergione	5.782	323.073	277813	140845	197952	340725	164971	131744	20755.3	16603.8	1901.88	19077	6823.46	4636.85	65307.2	65307.4	64872.1	--	--	--	--	--	-	-	-	-
3,4-diphenylcoumarin	6.402	299.11	4883.83	4274.57	4474.31	5755.17	3908.08	4398.58	10416.9	8450.54	9364.22	7131.5	12693.4	9578.84	3362.05	3288.93	3362.16	--	--	--	--	--	-	-	-	-
3,4-methylenedioxy-5-methylethcathinone	3.552	236.127	10903.8	5663.06	7053.22	10976.9	7995.07	9654.09	8838.59	12403.3	15736.7	10480.9	11892.8	11928.5	6272.85	6272.95	6181.59	--	--	--	--	--	-	-	-	-
3,4,5-trihydroxy-6-[5-hydroxy-2-(4-hydroxy-3-methoxyphenyl)-3-methoxy-4-oxochromen-7-yl]oxyoxane-2-carboxylic acid	3.813	529.08	3662.06	1142.67	2545.98	4580.37	4847.49	4727.84	844.23	785.855	1147.99	674.944	1076.08	812.37	1276.78	1156.38	1272.77	--	--	--	--	--	-	-	-	-
3,4,5-trimethoxycinnamic acid	1.136	239.091	111933	63392.6	73591.8	216869	179736	42741.9	15736.4	10246.7	131929	16903.8	19254.9	23610.5	48448.7	48459.9	47393.8	Phenylpropanoids and polyketides	Cinnamic acids and derivatives	Hydroxycinnamic acids and derivatives	90-50-6	HMDB0002511	-	-	-	-
3,5-dibromo-l-tyrosine	8.01	337.898	2047.34	1969.65	2312.69	2276.69	2252.23	2172.7	2215.34	2180.05	2465.79	2224.48	2203.88	2229.52	2183.29	2208.36	2208.56	Lipids and lipid-like molecules	Prenol lipids	Triterpenoids	10376-47-3	HMDB0035930	-	-	-	-
3,5-dihydroxy-2-(4-hydroxyphenyl)-6-(3-methylbut-2-enyl)-7-[3,4,5-trihydroxy-6-(hydroxymethyl)oxan-2-yl]oxy-2,3-dihydrochromen-4-one	6.312	541.149	2591.14	4975.34	4958.98	674.221	1158.91	3622.75	8161.9	6439.48	585.622	8854.73	7102.17	10785.3	5861.68	5862.01	5696.01	--	--	--	--	--	-	-	-	-
3,5-dihydroxy-4-[3,4,5-trihydroxy-6-[[4-(2-hydroxypropan-2-yl)cyclohexene-1-carbonyl]oxymethyl]oxan-2-yl]oxybenzoic acid	6.49	516.229	177034	278159	361590	180315	539977	246201	18039.5	3671.76	10791.5	12719.3	21865.1	18377.9	79059.9	79060.1	78729.1	--	--	--	--	--	-	-	-	-
3,5-dimethoxy-4-hydroxycinnamic acid	5.194	225.075	30998.4	21010.2	26606.9	36530.5	29696.5	26753.1	4193.63	8815.59	3907.53	4536.88	4770.81	5089.45	5941.58	5850.69	5850.57	Phenylpropanoids and polyketides	Cinnamic acids and derivatives	Hydroxycinnamic acids and derivatives	7361-90-2	HMDB0034069	C00482	ko01100//Metabolic pathways;ko01110//Biosynthesis of secondary metabolites;ko01061//Biosynthesis of phenylpropanoids;ko00940//Phenylpropanoid biosynthesis	Biosynthesis of other secondary metabolites;Chemical structure transformation maps;Global and overview maps	Metabolism
3,5,7,10,15-o-pentacetyl-2-o-benzoyl-14-oxo-10,18-dihydromyrsinol	6.694	735.266	42679.8	1496.56	9934.45	60397.5	23836.3	4179.77	3194.28	993.031	880.58	1099.05	2402.51	6771.56	9321.54	8938.33	8946.07	--	--	--	--	--	-	-	-	-
3,6-dimethyl-4-methoxycoumarin	4.906	205.068	20310.6	16489.8	24524.9	13243.4	9100.18	6381.28	1.96773e+06	1.14849e+06	93697.9	62763.5	2.49919e+06	1698.59	276792	276837	274391	--	--	--	--	--	-	-	-	-
3,7-Dimethyluric acid	0.935	197.047	29371.9	22264.2	25114.1	37311.8	26290.4	15040.3	13116.4	50456.1	63042.6	8467.94	13898.3	9725.29	17352	15995.8	15958	Organoheterocyclic compounds	Imidazopyrimidines	Purines and purine derivatives	13087-49-5	HMDB0001982	C16360	ko00232//Caffeine metabolism	Biosynthesis of other secondary metabolites	Metabolism
3,7-o-diacetyl-5,14-o-dibenzoyl-13,17-oxypremyrsinol	3.085	683.267	5043.87	3754.79	6783.04	7011.79	5934.4	4996.91	16857.4	10616.4	6682.76	8375.74	30274.4	5755.53	4026.31	4020.86	4124.61	--	--	--	--	--	-	-	-	-
3.alpha.-galactobiose	2.983	365.122	2849.43	2654.51	2129.88	2976.1	2468.01	1908.42	2039.32	3489	2441.44	1970.81	3852.97	3299.67	2061.91	2045.02	2044.98	--	--	--	--	--	-	-	-	-
3.alpha.-mannobiose	6.841	707.22	8362.83	8094.73	13301.1	28536.4	11686.3	5571.65	1509.67	1192.4	1053.73	1066.52	2042.81	1325.13	3551.62	3049.47	3053.71	--	--	--	--	--	-	-	-	-
3'-benzyloxy-5,6,7,4'-tetramethoxyflavone	5.066	449.16	4057.89	3230.7	4628.17	4171.62	3066.67	2490.8	2468.85	2384.33	2588.73	1913.64	3712.64	2080.05	1376.49	1507.97	1388.65	--	--	--	--	--	-	-	-	-
3'-fucosyllactose	6.711	527.135	3565.5	4523.88	6141.42	7722.55	2722.64	5223.74	1366.67	1042.41	1447.23	2686.41	3924.89	3788.04	1696.11	1596.22	1599.64	Organic oxygen compounds	Organooxygen compounds	Carbohydrates and carbohydrate conjugates	41312-47-4	HMDB0002094	-	-	-	-
3'-galactosyllactose	8.101	1031.34	3112.36	905.209	2127.8	2920.38	965.827	1082.37	2302.92	2281.25	796.493	1612.31	3063.73	3331.88	1353.11	1328.81	1328.99	Organic oxygen compounds	Organooxygen compounds	Carbohydrates and carbohydrate conjugates	273932-91-5	HMDB0006599	-	-	-	-
3'-hydroxy-5,6,7,4'-tetramethoxyflavone	5.096	359.112	17825.1	6059.56	16376.8	12651.8	12213.9	3965.77	9187.63	10630	13972.3	19238.3	15752.9	24047.1	3712.26	6807.18	6783.93	--	--	--	--	--	-	-	-	-
3',4',5',5,6,7-hexamethoxyflavone	2.877	403.158	7538.59	4174.68	8921.75	9041.38	6360.62	5872.09	1054.16	3693.35	8161.88	2392.78	5538.5	1488.81	3448.89	3504.73	3504.68	--	--	--	--	--	-	-	-	-
3',4',6-trimethoxyisoflavone-7-o-.beta.-d-glucopyranoside	5.835	513.135	26717.3	4956.98	8645.34	31863.6	12997.9	16930.3	681.952	627.264	7988.16	586.024	1204.7	958.27	3513.2	3514.38	3359.45	--	--	--	--	--	-	-	-	-
3',5'-cyclic damp	3.697	314.09	9631.26	4975.35	4894.3	4205.8	5228.92	6216.97	6199.83	7612.67	5845.62	2714.93	5338.21	4100.31	4212.57	4214.14	4341.67	--	--	--	--	--	-	-	-	-
3's diln	7.594	1062.37	571.043	462.727	403.76	720.658	512.427	381.455	2421.74	752.456	381.388	2298.42	3859.72	2182.87	774.303	802.608	779.326	--	--	--	--	--	-	-	-	-
3alpha-hydroxy-3-deoxyangolensic acid methyl ester	4.328	490.284	8819.49	7304.69	6729.51	15517.7	13830.4	4647.97	14608.3	41000.9	11363.7	21687	17122.9	30787.6	8677.25	8731.78	8731.59	--	--	--	--	--	-	-	-	-
3beta-acetoxy-17(21)-hopen-1-one	0.63	500.392	92474.1	84630.6	96684.9	172024	84544.3	53074.3	156423	295221	83731.2	197881	233988	161148	89891	92687	89822.3	--	--	--	--	--	-	-	-	-
3beta,7alpha-dihydroxy-5beta-cholan-24-oic acid	1.904	415.267	9084.89	8974.17	9108.51	9717.14	8993.25	7549.28	14356.8	6428.77	8137.37	15129.9	14084.8	10499.3	4385.54	4492.31	4386.21	--	--	--	--	--	C17660	ko00121//Secondary bile acid biosynthesis	Lipid metabolism	Metabolism
3h-cyclopenta[c]quinoline, 4-(6-bromo-1,3-benzodioxol-5-yl)-3a,4,5,9b-tetrahydro-8-(1-methylethyl)-, (3ar,4s,9bs)-rel-	0.494	414.078	519.64	304.47	343.519	418.702	408.904	324.79	777.626	1282.42	619.255	692.63	6370.59	986.753	1183.93	1184.03	1235.87	--	--	--	--	--	-	-	-	-
4-({5-[5-hydroxy-3-({[(2z)-2-methylbut-2-enoyl]oxy}methyl)pentyl]-8a-(hydroxymethyl)-5,6-dimethyl-3,4,4a,5,6,7,8,8a-octahydronaphthalen-1-yl}methoxy)-4-oxobutanoic acid	0.696	561.271	7580.6	10223.6	10792.5	11973.8	8456.43	7422.47	15236.8	11942.1	5530.13	11722.3	17491.3	13694.4	10556.2	10558.7	10864.4	--	--	--	--	--	-	-	-	-
4-(2-hydroxyethyl)piperazine-1-ethanesulfonic acid	5.005	477.203	5692.29	3905.59	2398.71	5569.84	4162.45	4321.15	5293.73	4106.4	3833.26	3960.74	7478.54	3633.81	2520.78	3036.68	3043.18	--	--	--	--	--	-	-	-	-
4-(2,3-dihydroxy-3-methylbutoxy)furo(3,2-g)chromen-7-one	2.719	305.112	3151.3	3069.53	3033.84	2569.48	3807.37	2725.31	37586.4	15886.9	12181.1	12646.9	25448.6	22585.6	6442.51	6440.8	6174.16	--	--	--	--	--	-	-	-	-
4-(3-methylphenyl)-2h-pyrido[4,3-e]-1,2,4-thiadiazin-3(4h)-one 1,1-dioxide	6.711	312.017	1473.56	2824.02	1451.51	955.651	1323.64	1116.84	628.871	423.975	1727.48	594.334	694.181	467.302	895.327	855.236	871.376	--	--	--	--	--	-	-	-	-
4-(3,5-dimethyl-4h-1,2,4-triazol-4-yl)piperidine	4.108	181.133	2485.73	1774.96	709.32	2907.04	2286.11	524.283	2504.4	8068.56	2124.77	2307.82	3572.83	2250.14	970.754	971.593	881.557	--	--	--	--	--	-	-	-	-
4-(4-aminophenoxy)aniline	5.127	201.086	1923.17	1675.81	2031.45	781.731	893.89	1935.76	4132.68	6143.25	3633.82	7617.8	5491.78	5943.26	1934.1	1936.98	1781.79	--	--	--	--	--	-	-	-	-
4-(8-prop-1-en-2-yl-3,4,8,9-tetrahydro-2h-furo[2,3-h]chromen-3-yl)benzene-1,3-diol	3.375	363.118	6403.38	6071.01	7720.61	5602.4	3616.8	4415.68	1750.03	1618.66	5330.54	1804.71	2130.68	1307.23	2600.58	2517.86	2516.76	--	--	--	--	--	-	-	-	-
4-(acetyloxy)omeprazole	6.025	184.058	1786.11	1663.58	1852.29	2194.79	2645.15	2305.88	2776.26	4900.07	841.865	5170.89	3651.35	7576.29	1883.52	1769.97	1883.02	--	--	--	--	--	-	-	-	-
4-[(2r,3r)-3-[(3,4-dimethoxyphenyl)methyl]-4-methoxy-2-(methoxymethyl)butyl]-1,2-dimethoxybenzene	0.705	854.517	9476.35	7818.15	6979.72	6436.04	7700.64	7105.94	8502.61	8515.99	8702.62	6541.3	9814.98	7925.2	5219.97	5543.92	5552.09	--	--	--	--	--	-	-	-	-
4-[(e)-3-[(2r,3r,4s,5s,6r)-3-[(2s,3r,4r)-3,4-dihydroxy-4-(hydroxymethyl)oxolan-2-yl]oxy-4,5-dihydroxy-6-(hydroxymethyl)oxan-2-yl]oxybut-1-enyl]-3,5,5-trimethylcyclohex-2-en-1-one	3.58	525.228	193682	45887.5	60444	134590	97870.7	102760	781.598	3656.24	16192.8	3078.11	5556.71	3576.86	25359.7	26699.9	26684.6	--	--	--	--	--	-	-	-	-
4-[[4-hydroxy-2-(2-methylpropyl)-1-oxo-3,3a-dihydro-2h-imidazo[1,2-a]indol-4-yl]methyl]-1-methyl-2,4-dihydro-1h-pyrazino[2,1-b]quinazoline-3,6-dione	8.188	487.99	392.596	1857.46	1246.44	245.863	243.221	239.805	292.482	7.69861	6.28149	15.2209	292.482	292.482	18.465	15.3525	26.7802	--	--	--	--	--	-	-	-	-
4-[2-[(1r,4as,5r,6r,8as)-6-hydroxy-5-(hydroxymethyl)-5,8a-dimethyl-2-methylidene-3,4,4a,6,7,8-hexahydro-1h-naphthalen-1-yl]-1-hydroxyethyl]-2h-furan-5-one	2.526	351.213	17333.3	34593	21197.6	23905	21313.4	18055.2	68687	21391.3	56724.7	21203.4	70300.2	10885.4	24975.6	24832.9	34747.4	--	--	--	--	--	-	-	-	-
4-[3,4,5-trihydroxy-6-(hydroxymethyl)oxan-2-yl]oxy-9-(3,4,5-trimethoxyphenyl)-5a,6,8a,9-tetrahydro-5h-[2]benzofuro[6,5-f][1,3]benzodioxol-8-one	6.026	594.237	8570.47	1524.49	2827.71	7437.28	3886.77	6729.51	1251.08	1039.17	2099.91	896.04	1782.09	1022.87	1090.43	1090.43	1088.97	--	--	--	--	--	-	-	-	-
4-[5-(3,4-dimethoxyphenyl)-3,4-dimethyloxolan-2-yl]phenol	3.781	367.138	1327.32	1155.23	1777.76	1018.74	1507.55	1262.56	1455.7	1908.87	2733.47	2287.9	1694.97	2220.05	1071.96	1326.68	1049.12	--	--	--	--	--	-	-	-	-
4-[5-(4-hydroxy-3-methoxyphenyl)-3,4-dimethyloxolan-2-yl]-2-methoxyphenol	1.491	706.362	88990.5	74438.3	142090	235350	132078	97721.1	9670.79	14069.2	4976.09	6982.23	11125.7	5593.19	44176	44276.6	41003	--	--	--	--	--	-	-	-	-
4-[5-[[4-[5-[acetyl(hydroxy)amino]pentylamino]-4-oxobutanoyl]-hydroxyamino]pentylamino]-4-oxobutanoic acid	3.165	478.29	38627.9	40409.2	28657.8	9531.14	17973.5	36211.4	14478.2	22438.9	4703.25	16377.3	19790.7	5515.52	16274.3	16249	16971.2	--	--	--	--	--	-	-	-	-
4-acetamidoantipyrin	3.767	246.144	2772.43	3557.16	4558.05	3193.15	3773.36	3747.63	1939.78	2325.25	1348.14	1540.19	2398.6	1693.2	1483.63	1516.16	1516.51	--	--	--	--	--	-	-	-	-
4-acetoxyphenol	6.033	190.992	666.378	884.703	8661.98	1922.59	527.837	666.068	2228.22	4639.62	4472.14	970.603	1022.57	1327.96	1135.88	1089.13	1135.94	Benzenoids	Phenol esters	HASH(0x9f1be28)	-	HMDB0060390	C13636	ko01100//Metabolic pathways;ko01120//Microbial metabolism in diverse environments	Global and overview maps	Metabolism
4-amino-2-methylpyrimidine-5-carbonitrile	2.873	135.043	2382.7	1661.6	2322.67	2394.53	2365.66	1627.93	11910.1	11085	9643.36	6831.14	14316.9	9702.95	3418.2	3451.05	3450.58	--	--	--	--	--	-	-	-	-
4-amino-n-(tert-butyl)benzamide	0.808	137.07	14569.8	11705.2	12018	12614.8	13878.9	12787	27552.5	27526.6	37016.8	24263	33987	40721.6	9627.38	7963.42	9285.31	--	--	--	--	--	-	-	-	-
4-Aminobutyric acid	6.845	104.07	6175.07	42346.2	52754.2	20758	53278.8	63559.8	11292.3	6924.06	5262.25	7055.89	9778.91	6549.84	11048.4	8363.78	9518.77	Organic acids and derivatives	Carboxylic acids and derivatives	Amino acids, peptides, and analogues	1956-12-02	HMDB0000112	C00334	ko01100//Metabolic pathways;ko01120//Microbial metabolism in diverse environments;ko00330//Arginine and proline metabolism;ko00760//Nicotinate and nicotinamide metabolism;ko00250//Alanine, aspartate and glutamate metabolism;ko00410//beta-Alanine metabolism;ko00650//Butanoate metabolism	Amino acid metabolism;Carbohydrate metabolism;Global and overview maps;Metabolism of cofactors and vitamins;Metabolism of other amino acids	Metabolism
4-Aminobutyric acid(GABA)	6.155	104.07	121454	148099	189943	181143	120408	90284.7	30387.8	28469.1	74579.7	27513	30731.1	29116.9	102084	100824	102097	--	--	--	--	--	C00334	ko01100//Metabolic pathways;ko01120//Microbial metabolism in diverse environments;ko00330//Arginine and proline metabolism;ko00760//Nicotinate and nicotinamide metabolism;ko00250//Alanine, aspartate and glutamate metabolism;ko00410//beta-Alanine metabolism;ko00650//Butanoate metabolism	Amino acid metabolism;Carbohydrate metabolism;Global and overview maps;Metabolism of cofactors and vitamins;Metabolism of other amino acids	Metabolism
4-aminoimidazole	6.509	84.0444	700481	414911	379197	418302	424024	556104	189555	104168	23581.6	80937	242618	58305.2	308318	328483	309791	Organoheterocyclic compounds	Azoles	Imidazoles	4919-03-03	HMDB0003929	C05239	ko01100//Metabolic pathways;ko00230//Purine metabolism	Global and overview maps;Nucleotide metabolism	Metabolism
4-aminophenol	6.887	110.07	10449.9	89828.9	107728	19339.7	70648.8	136547	16482.8	3527.21	5868.22	6157.94	53164.2	3405.26	7457.52	7391.73	7176.63	Organic acids and derivatives	Organic phosphoric acids and derivatives	Phosphate esters	-	HMDB0249961	C02372	ko01120//Microbial metabolism in diverse environments	Global and overview maps	Metabolism
4-aminophenyl-1-thio-.beta.-d-galactopyranoside	5.206	252.086	3587.49	2643.12	2609.07	3836.27	2352.22	3069.47	2601.39	3603.9	14515.3	372.789	4427.95	2130.33	2378.82	2317.98	2318.52	--	--	--	--	--	-	-	-	-
4-aminopyridine	2.208	95.0847	27136.7	26009.9	30214	51962.2	39222.3	26433.9	19178.4	25365.5	18013.9	13840.3	23553	42362.8	22724.6	22725.9	22882.3	--	--	--	--	--	-	-	-	-
4-androsten-11.beta.-ol-3,17-dione	3.816	239.148	10094.8	7071.85	8769.56	39391.9	27244.7	6562.26	4466.3	4495.39	7599.43	3955.71	4975.44	4613.69	7964.74	6978.78	7957.28	Organoheterocyclic compounds	Oxazinanes	Morpholines	382-44-5	HMDB0006773	-	-	-	-
4-androsten-17.beta.-ol-3-one glucosiduronate	2.592	465.259	4847.27	4223.17	6058.49	5604.85	5801.62	12224.8	19347.1	41514.7	6787.62	79855.6	34359.8	5026.85	6271.02	7338.72	6306.21	--	--	--	--	--	-	-	-	-
4-androstene-11.beta.,17.beta.-diol-3-one	2.635	287.195	8913.1	2367.92	8973.36	9844.72	6955.21	6539.38	39113	180559	4792.09	5019.17	14811.4	4595.94	3998.31	3999.42	3667.63	--	--	--	--	--	-	-	-	-
4-androstene-3,17-dione	4.495	287.196	926696	1.61434e+06	1.03563e+06	3.39035e+06	6.28527e+06	2.14804e+06	257635	575074	850562	2.3929e+06	685835	1.98963e+06	1.74338e+06	1.74332e+06	1.72674e+06	Lipids and lipid-like molecules	Steroids and steroid derivatives	Androstane steroids	1963-05-08	HMDB0000053	C00280	ko01100//Metabolic pathways;ko01120//Microbial metabolism in diverse environments	Global and overview maps	Metabolism
4-chloro-3-sulfamoylbenzoic acid	7.871	218.929	32170.8	31070.3	40387.8	35677.8	25769.3	30095.9	10580.9	5068.47	6787.93	3817.65	24402.8	9720.01	11057.6	11055.2	7404.19	--	--	--	--	--	-	-	-	-
4-chloro-3,5-dimethylphenol	2.69	157.048	8242.41	15739	13436.4	7565.37	10531.4	11291.4	10371.3	6446.61	5362.16	781.033	12652	5469.43	7008.68	7008.25	6904.16	--	--	--	--	--	-	-	-	-
4-demethylsimmondsin 2'-ferulate	7.647	538.196	5988.58	6183.61	5974.72	6446.31	6614.21	537.634	3092.33	2358.17	5700.53	5603.98	4825.6	6076.31	5928.93	5817.18	5817.57	--	--	--	--	--	-	-	-	-
4-formylaminoantipyrine	5.686	232.117	6820.97	6647.31	7302.62	8226.67	8735	9943.7	4926.28	3225.21	749.647	2470.73	2622.27	2610.33	1451.36	1320.51	1451	Organoheterocyclic compounds	Azoles	Pyrazoles	-	HMDB0246429	-	-	-	-
4-Guanidinobutyric acid	6.533	146.091	62443.4	66820.2	60629.7	73599.8	83354.3	88980.6	153689	76294.2	57414.2	44247.9	50139.3	57602.1	53342.8	21779.8	53041.3	Organic acids and derivatives	Carboxylic acids and derivatives	Amino acids, peptides, and analogues	463-00-3	HMDB0003464	C01035	ko01100//Metabolic pathways;ko00330//Arginine and proline metabolism	Amino acid metabolism;Global and overview maps	Metabolism
4-heptenoic acid, 7-[(1r,2r,5s)-5-([1,1'-biphenyl]-4-ylmethoxy)-2-(4-morpholinyl)-3-oxocyclopentyl]-, (4z)-rel-	4.858	500.244	5112.75	4725	4218.98	5310.42	3806.17	2444.3	810.37	3924.21	1071.3	2305.47	4061.54	2382.53	1608.1	1608.29	1591.8	--	--	--	--	--	-	-	-	-
4-hydroperoxy-2-nonenal	1.269	155.106	30529.1	32509.4	48766.7	31107.8	26982.3	49547	16981.1	231323	65193.8	24728.6	269865	172833	25212.8	25136.1	16225.8	Organic oxygen compounds	Organooxygen compounds	Carbonyl compounds	-	HMDB0060287	-	-	-	-
4-hydroxyatorvastatin lactone	6.404	448.192	11764.8	603.835	14148.1	15555.2	13324.5	11140.6	2297.41	1630.83	5267.87	1076.05	9520.41	2192.44	4448.64	4449.95	4558.88	--	--	--	--	--	-	-	-	-
4-hydroxybenzaldehyde	5.763	123.064	8714.61	5574.14	7897.88	11006.2	6427.54	4428.22	2933.68	3366.94	2224.28	2558.57	3669.68	2384.59	2402.3	2298.15	2403.29	Organic oxygen compounds	Organooxygen compounds	Carbonyl compounds	123-08-0	HMDB0011718	C00633	ko01100//Metabolic pathways;ko01120//Microbial metabolism in diverse environments;ko01061//Biosynthesis of phenylpropanoids	Chemical structure transformation maps;Global and overview maps	Metabolism
4-hydroxybenzoate	4.672	139.038	7914.57	1612.38	3220.17	1174.31	2666.71	1333.22	4808.31	18638.6	736.765	8995.83	453.453	12516.1	573.934	600.576	686.808	Benzenoids	Benzene and substituted derivatives	Benzoic acids and derivatives	-	HMDB0304180	C00156	ko01100//Metabolic pathways;ko01110//Biosynthesis of secondary metabolites;ko01120//Microbial metabolism in diverse environments;ko01061//Biosynthesis of phenylpropanoids;ko00130//Ubiquinone and other terpenoid-quinone biosynthesis;ko00790//Folate biosynthesis;ko07110//Benzoic acid family	Chemical structure transformation maps;Global and overview maps;Metabolism of cofactors and vitamins;Skeleton-based classification	Drug Development;Metabolism
4-hydroxychalcone	3.378	225.11	10536.3	9581.75	13057	11756.7	10471.4	10527.7	31582.3	45192.2	25830.2	26106	41469.3	34666.4	10640.4	10606.9	10606.9	Phenylpropanoids and polyketides	Linear 1,3-diarylpropanoids	Chalcones and dihydrochalcones	20426-12-4	HMDB0032584	-	-	-	-
4-hydroxycoumarin	5.913	163.059	8905.81	6605.42	5419.63	6915.29	5984.68	7687.52	319622	1625.86	46592.5	207782	368271	1965.77	73104.8	73311.6	73692.9	Phenylpropanoids and polyketides	Cinnamyl alcohols	HASH(0x9c08258)	20649-40-5	HMDB0003654	-	-	-	-
4-hydroxyisoleucine	5.096	148.096	5784.42	4046.09	6230.29	4391.83	5192.13	2431.09	30952.6	26051.6	36205.7	18675.6	38105	21500.1	10749	10905.6	10449.5	--	--	--	--	--	-	-	-	-
4-hydroxyisophthalic acid	0.486	183.028	2161.7	415.596	2460.37	2132.5	1029.08	1102.76	2662.4	3204.51	7514.92	4765	2685.28	5552.17	2249.53	2187.34	2188.21	--	--	--	--	--	C21168	ko01120//Microbial metabolism in diverse environments	Global and overview maps	Metabolism
4-hydroxynonenal	0.716	157.12	16050.9	6162.21	7993.03	24833.2	11547.5	4832.98	10557.9	26146.6	18382.9	15646.6	10298.6	21449.7	12741.3	13677.2	12713.1	Lipids and lipid-like molecules	Fatty Acyls	Fatty alcohols	-	HMDB0245269	-	-	-	-
4-hydroxyphenylethanol	0.663	139.074	28265.7	4221.46	3374.58	4013.41	5378.49	5271.9	21460.7	28195.7	26376	37904	21962.3	30194.4	12521.4	12502.3	13932.1	Benzenoids	Phenols	Tyrosols and derivatives	501-94-0	HMDB0004284	C06044	ko01100//Metabolic pathways;ko00350//Tyrosine metabolism	Amino acid metabolism;Global and overview maps	Metabolism
4-hydroxypropranolol	3.239	258.169	23084.5	27238.1	15738.8	29568.6	17330.1	18000.2	7735.8	3143.95	4113.57	18021.2	9174.56	11299.5	13303.9	11118.4	13377.5	--	--	--	--	--	-	-	-	-
4-hydroxyquinoline	1.211	146.059	32987.2	20374.4	23740.2	18102.2	15562.1	18011	206566	116303	99848.1	186007	488998	209655	79905	75824.4	75914.9	Organoheterocyclic compounds	Quinolines and derivatives	Quinolones and derivatives	-	HMDB0246466	-	-	-	-
4-hydroxytamoxifen	5.236	388.218	3925.74	4028.43	7500.62	3208.11	6573.15	3426.34	4454.87	1177.13	974.7	2066.79	5035.6	1045.36	2193.26	2283.47	2282.47	Phenylpropanoids and polyketides	Stilbenes	HASH(0x1099490)	-	HMDB0248042	-	-	-	-
4-hydroxytriamterene sulfate	5.966	350.083	6484.07	3153.14	6198.93	4964.19	5388.43	4823.37	7974.98	5576.76	4234.97	6316.84	10420.6	5678.49	5471.1	5471.2	5610.59	--	--	--	--	--	-	-	-	-
4-imidazolidineheptanoic acid, 3-[(2-cyclohexyl-2-hydroxyethyl)amino]-2,5-dioxo-1-(phenylmethyl)-	3.513	424.253	5363.01	4133.07	7012.07	7904.64	6926.95	3090.95	4011.28	3324.63	8313.42	3771.07	5435.75	4348.59	2523.24	2518.98	2693.01	--	--	--	--	--	-	-	-	-
4-isoxazolepropanoic acid, .alpha.-amino-2,3-dihydro-5-methyl-3-oxo-	6.421	187.078	5310.81	2353.31	5806.9	7925.04	3179.5	1678.68	3792.65	3312.36	2458.01	2862.36	5135.23	3082.18	2106.72	2103.39	1721.68	--	--	--	--	--	-	-	-	-
4-methoxy-n,n-dimethylcathinone	6.78	208.117	1857.5	1739.64	2071.82	1929.19	1972.94	2235.32	2184.77	2973.82	2209.62	1712.29	1440.72	2082.47	2688.29	2692.75	2254.66	--	--	--	--	--	-	-	-	-
4-methoxybenzoic acid	0.536	153.054	13968.5	5955.41	3634.82	4785.69	6028.14	10224.4	30985.4	20597.1	25009.4	22867.6	33660.8	32429.3	13618.6	14475.1	14477.9	Benzenoids	Benzene and substituted derivatives	Benzoic acids and derivatives	100-09-4	HMDB0001101	C02519	ko01120//Microbial metabolism in diverse environments	Global and overview maps	Metabolism
4-methoxychalcone	7.078	239.09	2566.48	2204.69	2652.42	2170.45	2005.11	2216.51	2626	7608.7	3330.12	3665.19	2606.97	5626.02	2160.1	2006.73	2160.04	--	--	--	--	--	-	-	-	-
4-methoxycyclohexanecarboxylic acid	3.223	127.074	11665.7	17618.9	10212.4	15590.5	33195.6	14555.3	45686.8	25180.2	28107.3	57274.8	61219.9	24993.3	15841.8	15869.8	13457.9	--	--	--	--	--	-	-	-	-
4-methyl-.alpha.-ethylaminopentiophenone	4.499	202.154	7033.54	8480.84	4924.4	6663.59	8507.19	2024.07	10297.9	19585.9	19066.2	32674.3	12465.6	35501.6	14307.6	14244.9	14065.2	--	--	--	--	--	-	-	-	-
4-methyl-.alpha.-ethyltryptamine	4.65	203.149	21958.6	4168.19	3231.56	11443.8	5473.58	39612.6	48887.3	7263.71	12271.1	19328	10623.6	11283.2	6763.87	15629.5	15664.5	--	--	--	--	--	-	-	-	-
4-methyl-1h-pyrazole	3.11	82.9972	23965.1	39841.3	26577.9	23491.6	33217.6	19642.8	23100.7	141170	46697.4	31552.8	8038.53	39182.2	34869.3	44197.4	35128.5	--	--	--	--	--	-	-	-	-
4-methylbenzyl alcohol	0.684	105.069	143472	119988	113838	129377	120212	116793	183829	180293	176593	135337	184464	156854	110721	109517	110723	Benzenoids	Benzene and substituted derivatives	Benzyl alcohols	589-18-4	HMDB0041609	C06757	ko01100//Metabolic pathways;ko01120//Microbial metabolism in diverse environments	Global and overview maps	Metabolism
4-nitroanisole	5.73	154.049	1607.98	2150.75	2134.41	3486.75	1824.29	1580.83	1727.75	1792.14	1320.92	1358.86	1439.3	1033.83	1683.95	1677.02	1948.25	Benzenoids	Benzene and substituted derivatives	Nitrobenzenes	-	HMDB0246530	-	-	-	-
4-nitrophenol	3.993	140.015	26256.6	6663.39	13906.7	25557.4	16940.2	4703.37	20526.8	18935.6	3367.38	21424	20465.2	20837.2	2637.36	2355.07	2776.11	Benzenoids	Benzene and substituted derivatives	Nitrobenzenes	98-95-3	HMDB0041950	C00870	ko01120//Microbial metabolism in diverse environments	Global and overview maps	Metabolism
4-pregnen-17.alpha., 20.alpha.-diol-3-one	0.651	253.179	142895	66154.2	79017.4	91772.5	59264.2	146627	637499	753632	600344	535325	790838	745159	291827	291790	281944	Lipids and lipid-like molecules	Steroids and steroid derivatives	Pregnane steroids	652-69-7	HMDB0011653	-	-	-	-
4-pregnene-20.alpha.-ol-3-one	3.165	299.257	389.414	241.809	143.516	162.188	442.323	390.182	33634.1	7224.39	1656.36	6120	25337	3106.1	3396.03	2574.34	2601.71	--	--	--	--	--	C04042	ko01100//Metabolic pathways	Global and overview maps	Metabolism
4-pyridinecarboxylic acid	8.084	124.023	33541.2	48662.6	47803.6	36467	38750.1	32334.9	22881	27697.7	19761.5	29856.2	49733.5	19516.4	31001.3	31016.9	30430.5	Organoheterocyclic compounds	Pyridines and derivatives	Pyridinecarboxylic acids and derivatives	55-22-1	HMDB0060665	-	-	-	-
4-quinazolinamine, 2-(hexahydro-4-methyl-1h-1,4-diazepin-1-yl)-6,7-dimethoxy-n-[1-(phenylmethyl)-4-piperidinyl]-	6.472	434.248	728.93	3680.44	956.729	833.214	1243.83	1046.58	1009.49	918.734	647.436	992.025	2875.12	688.97	575.96	575.925	598.881	--	--	--	--	--	-	-	-	-
4-quinazolinamine, 7-[2-[2-(dimethylamino)ethoxy]ethoxy]-2-(hexahydro-4-methyl-1h-1,4-diazepin-1-yl)-6-methoxy-n-(1-methyl-4-piperidinyl)-	2.346	516.35	4960.46	4974.19	6080.33	7265.97	6377.76	3410.53	18387.3	33194.6	11982.8	25984.9	19166.2	25350.7	6909.56	6649.18	6645.3	--	--	--	--	--	-	-	-	-
4-quinazolinamine, 7-[3-(dimethylamino)propoxy]-2-(hexahydro-4-methyl-1h-1,4-diazepin-1-yl)-6-methoxy-n-(1-methyl-4-piperidinyl)-	2.336	486.376	300.089	311.553	434.268	258.013	118.98	197.814	350.086	97.517	394.092	14545.5	207.889	2581.91	1869.13	1637.81	1621.92	--	--	--	--	--	-	-	-	-
4-quinolinecarboxylate	2.962	174.054	1265.32	4882.11	1058.06	1536.67	1880.78	1252.58	33360.1	30944.1	23463.8	48827.5	76162.7	51761.4	11513	11505	11480.4	Organoheterocyclic compounds	Quinolines and derivatives	Quinoline carboxylic acids	-	HMDB0257047	-	-	-	-
4-tert-butyldimethylsilyloxynebivolol	2.541	536.285	2383.91	2060.47	2538.18	3620.6	3269.38	2299.36	10255	5534.24	2406.85	3599.14	10263.7	2697.09	2811.67	2471.01	2812.08	--	--	--	--	--	-	-	-	-
4-thiazolidinone, 5-[[1-(2,4-difluorophenyl)-2,5-dimethyl-1h-pyrrol-3-yl]methylene]-2-[(2-methoxyethyl)imino]-3-methyl-, (2z,5z)-	8.524	811.268	616.394	418.142	510.486	1937.17	365.005	585.354	632.685	514.973	299.821	484.336	451.24	466.646	383.069	373.368	383.057	--	--	--	--	--	-	-	-	-
4,1-benzothiazepin-2(3h)-one, 7-chloro-5-(2-chlorophenyl)-1,5-dihydro-	5.928	324.008	6954.25	4973.24	6292.9	6671.25	7683.51	8257.79	1484.88	1389.58	1076.25	1730.61	4262.83	2602.27	1502.62	1647.74	1629.48	--	--	--	--	--	-	-	-	-
4,4'-dichlorobenzophenone	6.342	250.987	25019.1	31248.8	21677.4	28447.9	24253.9	28054.4	43627.8	64254.7	76314.4	59532.3	35806.5	68860.6	55226.5	52847.9	55225	--	--	--	--	--	-	-	-	-
4,6-diamino-5-formamidopyrimidine	1.053	154.049	64432.6	24211.1	29258.8	23541.2	23476.9	30684.4	46282.5	33011.8	156531	24081.5	99867.7	68962.1	32435.9	28769.4	28783.2	Organoheterocyclic compounds	Diazines	Pyrimidines and pyrimidine derivatives	5122-36-1	HMDB0004816	-	-	-	-
4,6-pyrimidinediamine, 2-[1-[(2-fluorophenyl)methyl]-1h-pyrazolo[3,4-b]pyridin-3-yl]-5-(4-morpholinyl)-	4.722	421.183	1599.43	1089.15	1651.59	1223.95	886.758	757.076	1729.6	2095.23	922.087	1548.73	3205.72	1845.16	857.843	849.583	857.845	--	--	--	--	--	-	-	-	-
4,6'-dimethoxy-2'-hydroxychalcone	5.76	285.117	9278.51	6508.25	8790.43	12434	7511.78	5043.4	3087.03	3602.39	881.591	2878.46	2864.46	3491.11	3362.38	3425.09	3383.83	--	--	--	--	--	-	-	-	-
4.alpha.-hydroxystanozolol	0.587	309.241	31376.6	7141.84	28859.8	4662.41	33724.6	31778.6	96307.7	28479.2	4974.03	18974.2	52662.7	35410.4	16109.9	14365.7	16095	--	--	--	--	--	-	-	-	-
4.alpha.-mannobiose	7.595	707.22	63907	48701.1	61340.9	75075.9	41468.9	45338.8	3182.55	2502.5	604.334	1632.37	3877.44	1669.5	13082.3	13077.7	13332.5	--	--	--	--	--	-	-	-	-
4'-benzyloxycarvedilol	4.515	283.162	2971.94	4531.23	2360.81	5389.02	6216.78	1386.94	79034.1	142837	30055.9	125310	135881	112973	34084.1	34084.3	33602.4	--	--	--	--	--	-	-	-	-
4'-hydroxychalcone	4.851	207.1	19729.5	3843.03	7294.2	19743.2	14069.8	30733.4	22350.5	30039.3	2825.95	33164.7	27433.5	51305.4	6057.42	6000.75	6001.77	--	--	--	--	--	-	-	-	-
4'-hydroxyflavanone	6.08	241.069	3147.33	1078.16	1583.29	3851.17	4715.18	5421.27	2319.4	1736.61	2934.47	582.909	5411.24	3585.87	2357.73	2307.25	2357.92	Phenylpropanoids and polyketides	Flavonoids	Flavans	-	HMDB0246634	-	-	-	-
4'-o-.beta.-d-glucosyl-5-o-methylvisamminol	6.021	453.171	5901.23	4847.78	5573.65	8275.54	7621.33	6621.88	3214.14	2983.44	2764.51	2795.97	4438.18	3163.69	3070.39	3073.03	2909.05	--	--	--	--	--	-	-	-	-
4'-tert-butyl-2',6'-dimethyl-3',5'-dinitroacetophenone	4.158	295.151	11992.7	9014.72	5469.87	7421.81	5823.67	22928.7	5436.01	4797.81	3109.83	4123.17	7035.72	4164.35	2463.65	1945.08	1964.49	Organic oxygen compounds	Organooxygen compounds	Carbonyl compounds	81-14-1	HMDB0031865	-	-	-	-
4',5-dihydroxy-7-methoxyflavanone	3.335	287.109	11849.9	16891.8	13766.5	18027.3	19088.9	13534.2	2560.24	2614.01	4375.89	2423.41	4624.62	2430.64	15910.9	15598.2	15595.6	Phenylpropanoids and polyketides	Flavonoids	O-methylated flavonoids	2957-21-3	HMDB0030090	C09833	ko01110//Biosynthesis of secondary metabolites;ko00941//Flavonoid biosynthesis	Biosynthesis of other secondary metabolites;Global and overview maps	Metabolism
4h-1-benzopyran-4-one, 2-(4-morpholinyl)-8-phenyl-	5.033	308.12	13420.3	21464.6	23833.4	15756.7	22820.3	11696.4	2867.22	1941.19	10331.4	3392.53	6058.36	5894.87	7031.86	7173.88	7033.19	--	--	--	--	--	-	-	-	-
4h-1-benzopyran-4-one, 8-(4-dibenzothienyl)-2-(4-morpholinyl)-	7.977	414.111	1019.76	877.229	930.661	1046.85	853.57	915.554	1977.26	821.566	875.039	905.497	1240.51	754.933	699.074	772.347	792.56	--	--	--	--	--	-	-	-	-
4h-pyrrolo[3,2-c]pyridin-4-one, 1,5,6,7-tetrahydro-2-[2-(3-quinolinyl)-4-pyridinyl]-	6.916	341.144	1372.27	2630.98	2687.63	2767.27	3368.85	1725.85	1164	6878.27	4798.66	6319.27	3672.87	6832.23	4734.46	4870.87	4870.94	--	--	--	--	--	-	-	-	-
5-(1,2,3,4,5,6-hexahydroxyhexoxy)-6-hydroxy-3-methoxy-9-methyl-4,5-dihydro-3h-pyrano[3,4-h][1]benzoxepine-2,7-dione	8.359	504.19	2312.02	2409.37	2919.85	3328.14	2841.34	2382.65	1242.88	1058.39	933.758	1120.92	3302.53	1125.64	1120.55	1212.52	1124.47	--	--	--	--	--	-	-	-	-
5-(1,2,4a,5-tetramethyl-7-oxo-3,4,8,8a-tetrahydro-2h-naphthalen-1-yl)-3-methylpentanoic acid	0.576	663.453	626696	579324	480323	636650	414049	625040	664100	643565	761302	585458	525764	661527	428773	423871	436760	--	--	--	--	--	-	-	-	-
5-(2-hydroxyethyl)-4-methylthiazole	4.381	126.021	17274.9	14043	15458.3	15854.6	16585.7	18002	19255.7	19717	18727.7	19718.5	17122	20116.8	18920.6	18918.4	18116.7	Organoheterocyclic compounds	Azoles	Thiazoles	137-00-8	HMDB0032985	C04294	ko01100//Metabolic pathways;ko00730//Thiamine metabolism	Global and overview maps;Metabolism of cofactors and vitamins	Metabolism
5-(4-methyl-5-oxo-2h-furan-3-yl)pentanoic acid	3.492	199.096	2865.57	1869.85	2412.41	2600.96	2397.84	2558.06	5841.91	2713.19	2104.63	1791.71	2966.12	2133.15	1555.55	1570.22	1685.01	--	--	--	--	--	-	-	-	-
5-(diethoxyphosphoryl)-5-methyl-1-pyrroline-n-oxide-biotin	2.919	592.237	3529.5	2530.15	2793.48	3210.53	3473.09	4056.05	2594.9	3078.72	2619.19	2959.41	3807.54	3194.34	1838.62	1893.88	1894.05	--	--	--	--	--	-	-	-	-
5-(morpholinomethyl)-3-(2-nitrobenzylidenamino)-2-oxazolidinone	0.695	669.25	33152.6	36462.8	47943.6	75541.6	10492.9	22237.6	9448.32	12371	23645.2	28889.1	4068.13	7733.45	32004.4	31671.5	26105.3	--	--	--	--	--	-	-	-	-
5-[[(2r,3s,4s,5r,6s)-3,4-dihydroxy-6-[[5-hydroxy-2-(4-hydroxyphenyl)-4-oxo-2,3-dihydrochromen-7-yl]oxy]-5-[(2s,3r,4r,5r,6s)-3,4,5-trihydroxy-6-methyloxan-2-yl]oxyoxan-2-yl]methoxy]-3-hydroxy-3-methyl-5-oxopentanoic acid	5.512	747.222	1926.12	1551.71	3255.99	2993.83	1880.09	3292.5	556.446	299.408	1421.11	454.021	1382.49	254.545	867.052	876.843	876.907	--	--	--	--	--	-	-	-	-
5-[[17-(5,6-dihydroxy-6-methylheptan-2-yl)-3,12-dihydroxy-4,4,10,13,14-pentamethyl-2,3,5,6,7,11,12,15,16,17-decahydro-1h-cyclopenta[a]phenanthren-2-yl]oxy]-3-hydroxy-3-methyl-5-oxopentanoic acid	3.421	675.394	3265.78	3240.48	5786.08	5040.14	4323.98	4720.9	5064.18	2528.95	1299.53	1000.58	7801.33	1557.29	2496.77	2367.12	2342.49	--	--	--	--	--	-	-	-	-
5-[1,2,4a-trimethyl-5-(3-methylbutanoyloxymethyl)-2,3,4,7,8,8a-hexahydronaphthalen-1-yl]-3-methylpentanoic acid	3.044	429.305	1593.89	1514.46	1827.45	1755.08	1652.99	1547.68	3116.76	3715.62	1686.69	790.49	13167.9	2507	2063.4	1803.75	1812.19	--	--	--	--	--	-	-	-	-
5-[2-(furan-3-yl)ethyl]-8-hydroxy-5,6,8a-trimethyl-3,4,4a,6,7,8-hexahydronaphthalene-1-carboxylic acid	4.905	333.205	1192.87	1886.04	1434.27	2505.04	5711.65	1321.61	1496.28	3372.66	1196.07	1889.65	2098.54	1205.88	1042.34	1041.96	1080.41	--	--	--	--	--	-	-	-	-
5-[5-(acetyloxymethyl)-1,2,4a-trimethyl-7-oxo-3,4,8,8a-tetrahydro-2h-naphthalen-1-yl]-3-methylpentanoic acid	5.126	401.249	847.541	2846.87	1291.38	4370.54	3601.14	958.851	6370.94	1958.95	2858.85	2074.22	26228.2	2331.24	2407.77	2479.28	2407.19	--	--	--	--	--	-	-	-	-
5-[5-hydroxy-3-(hydroxymethyl)pentyl]-8a-(hydroxymethyl)-5,6-dimethyl-3,4,4a,6,7,8-hexahydronaphthalene-1-carboxylic acid	3.099	709.477	67988.3	48551.3	92023.3	43051.8	32436.9	60215.4	17574.2	6685.2	19155.5	5594.47	21631.9	16517.9	14708.6	15029.6	15180.4	--	--	--	--	--	-	-	-	-
5-acetylamino-6-amino-3-methyluracil	1.235	199.107	13486.4	11333.2	13818.2	14703.1	13290	12981	25177.4	62522.7	29693.4	31818.3	53949.2	42921.7	15954	16718.6	16709.7	Organic nitrogen compounds	Organonitrogen compounds	N-arylamides	19893-78-8	HMDB0004400	C16366	ko00232//Caffeine metabolism	Biosynthesis of other secondary metabolites	Metabolism
5-acetylamino-6-formylamino-3-methyluracil	0.553	227.054	315.385	5760.89	8201.91	8409.23	352.097	8035.07	2430.91	2173.9	11976	2726.81	2119.1	2221.83	3755.98	2255.66	2270.84	Organoheterocyclic compounds	Diazines	Pyrimidines and pyrimidine derivatives	-	HMDB0011105	C16365	ko01100//Metabolic pathways;ko01110//Biosynthesis of secondary metabolites;ko00232//Caffeine metabolism	Biosynthesis of other secondary metabolites;Global and overview maps	Metabolism
5-Amino-4-carbamoylimidazole (AICA)	7.596	127.038	2388.74	3609.04	2477.41	2408.78	3607.08	2434.52	3296.22	1358.81	968.59	822.87	2928.9	901.129	3194.06	3159.12	2655.71	--	--	--	--	--	C04051	ko01100//Metabolic pathways;ko00230//Purine metabolism	Global and overview maps;Nucleotide metabolism	Metabolism
5-aminoimidazole-4-carboxamide	3.253	127.038	51741.6	20514.9	22865.7	49966.7	44000.3	36500.3	1383.6	1212.38	3312.52	1402.75	1827.85	1358.22	12298	12412.9	12298.4	Organoheterocyclic compounds	Azoles	Imidazoles	360-97-4	HMDB0003192	C04051	ko01100//Metabolic pathways;ko00230//Purine metabolism	Global and overview maps;Nucleotide metabolism	Metabolism
5-aminosalicylic acid	3.956	154.049	1722.03	2674.26	2347.54	2076.21	2506.27	2162.66	49714.1	48516.5	4839.76	36814.6	82309	30472.6	13170	12987.6	13169.4	Benzenoids	Benzene and substituted derivatives	Benzoic acids and derivatives	89-57-6	HMDB0014389	-	-	-	-
5-aminovaleric acid	1.02	100.075	220093	151751	288394	285194	177043	165584	191555	179879	184654	98798.8	125792	140660	142016	149753	142188	Organic acids and derivatives	Carboxylic acids and derivatives	Amino acids, peptides, and analogues	660-88-8	HMDB0003355	C00431	ko01100//Metabolic pathways;ko01120//Microbial metabolism in diverse environments;ko00330//Arginine and proline metabolism;ko00470//D-Amino acid metabolism;ko00310//Lysine degradation	Amino acid metabolism;Global and overview maps;Metabolism of other amino acids	Metabolism
5-aminovaleric acid betaine	6.396	160.132	15350.2	15891	11433.4	15416.2	12016	11552.8	526402	340320	387372	94310.6	1.16264e+06	119384	107042	108849	108845	--	--	--	--	--	-	-	-	-
5-androstene-3.beta.,17.beta.-diol	0.62	201.163	371321	220479	278898	441092	342962	425980	526443	537741	442516	542498	618833	563353	353570	356730	353574	--	--	--	--	--	-	-	-	-
5-azacytidine	6.088	489.17	8515.86	8857.63	7275.81	19827.6	11877.2	11224	1991.92	1098.51	1601.74	1128.49	2192.42	1217.79	1883.35	2047.98	1880.25	Organic oxygen compounds	Organooxygen compounds	Carbohydrates and carbohydrate conjugates	-	HMDB0248552	-	-	-	-
5-chlorobifeprunox	6.396	252.053	1665.11	2328.02	1702.53	1975.98	2373.64	1231.15	1431.4	1216.02	1434.05	2074.48	4124.93	1714.14	1518.31	1459.43	1442.83	--	--	--	--	--	-	-	-	-
5-fluoro-1-(tetrahydro-2-furyl)uracil	6.218	201.086	1729.6	4609.37	2001.35	1951.35	4519.75	1879.62	2140.7	4416.77	2508.3	3263.7	5801.39	3386.29	2689.19	2807.86	2689.2	--	--	--	--	--	-	-	-	-
5-fluoro-3-(4-piperidinyl)-1,2-benzisoxazole	1.036	221.126	26983.1	1883.08	8292.07	44549.5	17718.9	10061.1	50393	107944	83453	160059	40557	222781	28175.5	28275.3	29460.4	--	--	--	--	--	-	-	-	-
5-fluoropentyl-3-pyridinoylindole	3.647	311.148	4806.14	3806.57	4505.46	2356.55	4417.35	4185.07	7251.3	6949.85	5273.34	5397.51	10649.8	5669.12	3587.51	3882.5	3889.22	--	--	--	--	--	-	-	-	-
5-fluorouridine	6.406	263.06	3804.51	3464.65	4683.54	4486.08	4879.27	4600.87	5517.44	1257.41	3106.72	1166.1	3633.71	1372.42	2225.52	2221.91	2090.41	Nucleosides, nucleotides, and analogues	Pyrimidine nucleosides	HASH(0xae99a48)	-	HMDB0060396	-	-	-	-
5-heptenoic acid, 7-[(1r,2r,3r,5s)-3,5-dihydroxy-2-[(3r)-3-hydroxy-5-phenylpentyl]cyclopentyl]-, 4-(3-thioxo-3h-1,2-dithiol-5-yl)phenyl ester, (5z)-	6.027	599.192	5163.73	1465.03	2343.86	4490.28	2748.72	4220.47	1163.15	1143.04	1141.93	1097.71	1835.45	1029.77	1042.77	1002.15	1101.15	--	--	--	--	--	-	-	-	-
5-heptenoic acid, 7-[(1s,2r,3r,4r)-3-[[2-[(phenylamino)carbonyl]hydrazinyl]methyl]-7-oxabicyclo[2.2.1]hept-2-yl]-, (5z)-	5.214	410.2	2865.17	3851.51	5130.33	1941.36	3335.8	2596.99	480.035	795.852	1636.49	1561.53	3533	1649.58	2583.23	2385.52	2387.96	--	--	--	--	--	-	-	-	-
5-hydroxy-2,2-dimethyl-10-(2-methylbut-3-en-2-yl)pyrano[3,2-g]chromen-8-one	4.994	335.143	3912.22	2091.87	2718.96	1564.88	2989.2	1835.22	8783.43	841.173	7873.22	5456.89	15607.9	352.507	1139.26	1648.84	1652.06	--	--	--	--	--	-	-	-	-
5-hydroxy-3-(4-methoxyphenyl)-7-[3,4,5-trihydroxy-6-[(3,4,5-trihydroxy-6-methyloxan-2-yl)oxymethyl]oxan-2-yl]oxychromen-4-one	7.764	615.172	10264.6	5208.64	6208.26	8632.58	6746.21	8456.51	1357.14	1110.59	2984.92	1168.11	1631.07	1331.88	3445.47	3311.83	3445.23	--	--	--	--	--	-	-	-	-
5-hydroxy-3-[(2s,3r,4r,5s)-3-hydroxy-5-(hydroxymethyl)-4-[(2s,3r,4s,5s,6r)-3,4,5-trihydroxy-6-(hydroxymethyl)oxan-2-yl]oxyoxolan-2-yl]oxy-2-(4-hydroxyphenyl)-7-[(2s,3r,4r,5r,6s)-3,4,5-trihydroxy-6-methyloxan-2-yl]oxychromen-4-one	8.103	744.214	4159.38	3270.1	3912.11	4714.56	3822.33	3620.48	1047.08	779.886	2283.02	1062.39	1187.16	1274.52	2258.83	2363.79	2360.71	--	--	--	--	--	-	-	-	-
5-hydroxy-6,8-dimethoxy-7-[(2s,3r,4s,5s,6r)-3,4,5-trihydroxy-6-(hydroxymethyl)oxan-2-yl]oxychromen-2-one	6.825	418.133	10692.7	10415.2	12563.5	11728.9	6976.56	7611.78	905.141	1838.1	2004.64	1413.62	1781.29	1666.51	2987.97	2823.57	2825.17	--	--	--	--	--	-	-	-	-
5-hydroxyindoleacetate	4.321	146.059	9264.42	7924.47	9765.93	6101.81	7356.66	11292.5	95076.5	80175.7	117614	227284	7513.56	160524	126517	124781	124750	Organoheterocyclic compounds	Indoles and derivatives	Indolyl carboxylic acids and derivatives	54-16-0	HMDB0000763	C05635	ko01100//Metabolic pathways;ko00380//Tryptophan metabolism	Amino acid metabolism;Global and overview maps	Metabolism
5-isoquinolinesulfonic acid, 4-[(2s)-2-[(5-isoquinolinylsulfonyl)methylamino]-3-oxo-3-(4-phenyl-1-piperazinyl)propyl]phenyl ester	8.109	722.232	9969.87	8903.38	10785.8	15821	10638.7	7384.94	1939.47	1187.69	1751.12	697.573	3889.9	1748.57	3055.96	2907.69	3057.38	--	--	--	--	--	-	-	-	-
5-L-Glutamyl-L-alanine	6.769	219.097	38966.5	54435.7	51445.3	35317.2	40099	39443.5	38887.5	14579.6	10529.6	28517.9	55231.5	10624.7	16717.1	17393.3	16710	Organic acids and derivatives	Carboxylic acids and derivatives	Amino acids, peptides, and analogues	5875-41-2	HMDB0006248	C03740	ko01100//Metabolic pathways;ko00480//Glutathione metabolism	Global and overview maps;Metabolism of other amino acids	Metabolism
5-methoxy-.alpha.-ethyltryptamine	4.882	219.144	8127.82	7748.34	4506.05	9550.82	12881.4	8553.86	9155.1	11683.4	6450.15	8186.46	18342.5	5741.14	13946.4	14341.4	14328.7	--	--	--	--	--	-	-	-	-
5-methoxy-4-methyl-3-phenylcoumarin	0.462	267.086	6845.06	1192.03	7477.05	6912.03	2517.45	2349.25	4047.92	2568.78	24258.7	8341.19	3092.56	12182.8	4128.41	4139.22	4504.45	--	--	--	--	--	-	-	-	-
5-methoxydimethyltryptamine	3.552	174.101	5461.9	11928.5	12786.8	5465.54	5408.62	7522.85	4408.94	2161.57	910.902	3988.63	6348.13	1777.9	3486.56	3540.67	3484.29	Organoheterocyclic compounds	Indoles and derivatives	Tryptamines and derivatives	1019-45-0	HMDB0002004	-	-	-	-
5-methoxytryptamine	3.992	191.142	21731.5	18917.8	23424.7	30395	24116.4	13653.9	2236.4	2357.25	3794.53	1788.37	2607.49	1991.01	6477.67	6476.11	6242.61	Organoheterocyclic compounds	Indoles and derivatives	Tryptamines and derivatives	608-07-1	HMDB0004095	C05659	ko00380//Tryptophan metabolism	Amino acid metabolism	Metabolism
5-methyl-5,6-dihydrouracil	6.053	257.123	1487.89	1815.04	2141.42	1596.21	2331.55	2040.32	6118.06	3511.55	577.059	2712.06	6920.9	2490.2	2097.41	1989.39	2103.75	Organoheterocyclic compounds	Diazines	Pyrimidines and pyrimidine derivatives	-	HMDB0304210	-	-	-	-
5-methyltetrahydrofolic acid	3.355	460.18	179038	66752.4	101985	206972	136585	207950	1551.76	1713.46	18866	1310.16	2459.35	1558.69	36010.2	35269.2	36010	Organoheterocyclic compounds	Pteridines and derivatives	Pterins and derivatives	134-35-0	HMDB0001396	C00440	ko01100//Metabolic pathways;ko01120//Microbial metabolism in diverse environments;ko01200//Carbon metabolism;ko00670//One carbon pool by folate	Global and overview maps;Metabolism of cofactors and vitamins	Metabolism
5-nitro-2-(3-phenylpropylamino)benzoic acid	0.609	301.106	89822.8	77389.6	100911	176602	163107	154040	232032	156537	167593	154977	267742	190296	148066	149499	148061	Benzenoids	Benzene and substituted derivatives	Benzoic acids and derivatives	-	HMDB0255766	-	-	-	-
5-nitro-2-furaldehyde semicarbazone	1.106	156.039	1379.16	575.575	565.802	1390.24	1244.94	944.818	39180.2	5068.03	3316.75	12535.2	27573.3	15726	9586.2	9478.11	9477.36	Organoheterocyclic compounds	Furans	Nitrofurans	-	HMDB0257247	-	-	-	-
5-o-methylvisamminol	7.368	219.047	12584.7	3424.92	4743.33	15181.1	9381.57	6210.77	84979.5	27246.3	7841.39	5704.37	14749.6	7821.58	16834.4	16494.2	16231.7	--	--	--	--	--	-	-	-	-
5-pregnen-3.beta.-ol-20-one	0.62	159.116	110940	64243.3	68382.8	109668	97752.4	110778	183415	180865	142346	169565	194329	188095	103305	102038	103305	Lipids and lipid-like molecules	Steroids and steroid derivatives	Pregnane steroids	145-13-1	HMDB0000253	C01953	ko01100//Metabolic pathways	Global and overview maps	Metabolism
5,5-dimethyl-1,3-dioxane-2-ethanol	3.923	143.117	9046.82	8716.23	9991.42	7708.87	10885.4	11914.3	1704.17	1459.77	1620.65	1637.06	1863.28	1349.75	4236.11	4573.75	4573.73	--	--	--	--	--	-	-	-	-
5,6,2'-trimethoxyflavone	5.727	335.073	14485.6	8309.72	12197.3	21210.1	12116.9	10847.9	3413.84	4063.38	4175.37	2123.49	4243.06	2207.6	4472.8	4477.2	4669.89	Phenylpropanoids and polyketides	Flavonoids	O-methylated flavonoids	16266-97-0	HMDB0037331	-	-	-	-
5,7-dihydroxychromone	2.821	179.034	12166.1	4619	5599.44	8887.95	8293.57	17298.8	762.863	4464.09	3355.95	4515.65	1041.29	5195.8	3576.8	3718.27	3575.85	--	--	--	--	--	-	-	-	-
5,7-dimethoxyflavanone	0.933	267.108	22766.9	16593.4	11564.3	10812.6	9122.15	10604.7	53238.7	106502	214191	99958.9	63473.7	114467	43911	41103.9	44003.5	--	--	--	--	--	-	-	-	-
5,7-o-diacetyl-14-o-benzoyl-3-o-propanoylmyrsinol	4.062	633.269	9209.61	4736.99	13111.5	10378.3	11448.5	11686.2	2353.96	1489.09	1179.38	1330.21	3824.8	1783.91	2799.9	2774.1	2774.72	--	--	--	--	--	-	-	-	-
5,7,3',4'-tetramethoxyisoflavone	5.115	343.135	37306.8	15520.7	31122.4	41345	17779.8	15122.3	2799.43	1853.1	3470.6	793.237	1954.97	1346.57	5991.4	5991.85	5808.02	--	--	--	--	--	-	-	-	-
5,7,3',4',5'-pentahydroxyflavone	7.039	303.049	10253.5	2030.44	3513.38	1498.91	2485.23	2737.51	3070.1	4013.56	3054.74	1790.68	1786.8	1560.13	3216.95	2886.31	2831.24	Phenylpropanoids and polyketides	Flavonoids	Flavones	520-31-0	HMDB0029620	C10192	ko00941//Flavonoid biosynthesis	Biosynthesis of other secondary metabolites	Metabolism
5,7,4'-trimethoxyisoflavone	6.059	313.112	7123.49	5011.71	8224.28	8837.27	7749.38	8151.25	9886	5007.3	4686.27	4439.74	17456.9	4487.12	4119.29	4119.38	4184.13	--	--	--	--	--	-	-	-	-
5,8-quinolinedione, 6-(phenylamino)-	5.889	251.101	2107.94	1942.45	1948.52	2604.37	2161.7	2336.07	1261.88	3057.03	1470.75	2696.36	1875.76	3065.13	757.823	623.451	619.559	--	--	--	--	--	-	-	-	-
5.alpha.-androstan-17.beta.-ol-3-one sulfate	2.95	353.195	14113.4	13718.1	13871.8	22895.3	19846.3	11520.5	3986.03	1130.91	3915.7	3715.82	5206.9	4008.72	5400.94	5400.91	5346.27	--	--	--	--	--	-	-	-	-
5.alpha.-androstan-3.alpha.,17.beta.-diol-o-3-.beta.-glucuronic acid	6.576	491.269	942.601	1131.3	1192.82	816.105	1008.74	854.419	1722.48	8495.85	584.128	4770.88	1272.39	8893.42	2040.64	2094.25	2093.99	--	--	--	--	--	-	-	-	-
5.alpha.-androstan-3.beta.-ol	1.588	259.241	8646.33	8344.71	5576.79	7415.2	7188.54	8517.64	50033.7	33079.6	7286.05	11978.5	24728	9523.87	13979.1	13928.9	13840	Lipids and lipid-like molecules	Steroids and steroid derivatives	Androstane steroids	1224-92-6	HMDB0005830	-	-	-	-
5.alpha.-androstane-3,17-dione	2.848	577.407	20291.1	29323.4	51350.4	40598.9	27614.5	14339.2	9610.67	16967.4	1619.21	6933.44	11654.4	7272.36	8039.27	8552.2	8041.44	Lipids and lipid-like molecules	Steroids and steroid derivatives	Androstane steroids	-	HMDB0248410	C00674	ko01100//Metabolic pathways;ko01120//Microbial metabolism in diverse environments	Global and overview maps	Metabolism
5.alpha.-pregnan-3.alpha.,17-diol-20-one 3-sulfate	3.116	415.222	29243.8	23532.9	37082.5	26128.2	15126.4	25992.1	9146.07	7643.22	8237.49	7421.91	10213	5835.44	7029.02	7401.76	7396.82	--	--	--	--	--	-	-	-	-
5.beta.-androst-1-en-17.beta.-ol-3-one glucuronide	2.649	447.22	39913.1	23330.7	33165.4	47169.3	26881	31422.6	3895.94	2734.31	2665.59	96469	36765.7	8272.75	11631.5	10857.9	11704.9	--	--	--	--	--	-	-	-	-
5.beta.-pregnane-3.alpha.,17-diol-20-one	0.707	335.257	316717	510411	392980	264510	501760	369450	185502	174396	115782	242956	209317	279305	283762	262841	264408	--	--	--	--	--	-	-	-	-
5.beta.-pregnane-3.alpha.,17,21-triol-11,20-dione	2.094	243.158	16474.4	24048.5	25640.1	27706.6	19072.9	20290.1	11203.2	16004.5	1148.46	10851.3	14313.3	11677.9	11284.7	11383	11569.7	--	--	--	--	--	-	-	-	-
5.beta.-pregnane-3.alpha.,17.alpha.,21-triol-20-one	2.848	701.497	3240.05	1728.46	2456.97	2940.1	2082.84	2371.65	8398.24	5260.12	3993.77	4344.76	2179.5	6118.59	1447.7	1174.24	1444.11	Lipids and lipid-like molecules	Steroids and steroid derivatives	Hydroxysteroids	68-60-0	HMDB0005972	-	-	-	-
5.beta.-pregnane-3.alpha.,20.alpha.-diol	3.208	285.263	3555.74	3035.39	2858.78	2520.9	2456.74	2662.79	1230.11	2445.32	545.926	431.824	8932.49	2194.05	650.869	632.286	642.643	Lipids and lipid-like molecules	Steroids and steroid derivatives	Pregnane steroids	-	HMDB0246874	C05484	ko01100//Metabolic pathways	Global and overview maps	Metabolism
5'-iodoresiniferatoxin	1.006	755.193	3829.73	2676.34	4137.34	3721.94	3242.17	5973.07	2441.27	4454.24	6981.15	3582.57	4352.83	4004.14	2310.6	2344.68	2344.74	--	--	--	--	--	-	-	-	-
5(s)-5-carboxystrictosidine	6.515	575.206	4184.93	2052.57	2033.35	4543.05	3767.31	2564.31	849.478	755.571	820.254	615.881	559.486	611.888	1053.87	1081.75	1053.49	--	--	--	--	--	-	-	-	-
5alpha-androstan-17beta-ol-3-one	0.588	291.231	4647.78	3808.99	4513.23	3375.71	39170.5	3913.35	75462.1	130567	5919.96	33467.5	91536.7	24338.2	28177.9	28180.4	27787.6	Lipids and lipid-like molecules	Steroids and steroid derivatives	Androstane steroids	521-18-6	HMDB0002961	-	-	-	-
5alpha-pregnan-3,20-dione	3.306	241.19	2127.58	1539.58	1883.27	1725.88	1613.45	1819.31	2889.55	2425.1	1543.78	2548.82	5273.36	2136.07	1402.29	1404.41	998.174	Lipids and lipid-like molecules	Steroids and steroid derivatives	Pregnane steroids	566-65-4	HMDB0003759	-	-	-	-
6-[(3e,6e)-2,5-dihydroxy-4,6-dimethyl-7-(1,2,4-trimethyl-3,6-dioxabicyclo[3.1.0]hexan-4-yl)hepta-3,6-dien-2-yl]-4-methoxy-3,5-dimethylpyran-2-one	3.284	452.275	3839.84	2843.88	3342.82	3132	2442.36	2720.2	29949.1	37732.4	31478.4	116611	32531.6	13718	13258.5	13255.1	13086.5	--	--	--	--	--	-	-	-	-
6-[3-(3,4-dimethoxyphenyl)-1,3,3a,4,6,6a-hexahydrofuro[3,4-c]furan-6-yl]-4-methoxy-1,3-benzodioxole	3.558	423.125	5325.67	4546.34	4627.1	10967	9445.93	2440.38	1334.94	1304.98	4125.89	1266.84	1733.94	1604.48	2631.57	2504.7	2506.22	--	--	--	--	--	-	-	-	-
6-acetylacteoside	8.334	684.254	75562.4	68890.7	81705	159440	108302	47625.1	13081.4	1560.32	1281.01	7733.33	3160.07	3986.4	21486.7	23507	21549.7	--	--	--	--	--	-	-	-	-
6-acetylmorphine	6.691	350.148	2760.73	3437.71	4002.47	1865.52	3189.47	2297.64	57662.8	2080.58	8308.87	411.261	5271.72	4389.98	15920.1	15932.1	16357.9	Alkaloids and derivatives	Morphinans	HASH(0x1d92a60)	2784-73-8	HMDB0041812	-	-	-	-
6-benzoylheteratisine	6.647	496.257	12167.7	14707.1	12772.1	1888.86	3191.15	1930.17	5458.26	4071.27	3149.09	3395.83	8389.5	3431.81	3043.51	2586.35	3035.09	--	--	--	--	--	-	-	-	-
6-hydroxyangolensic acid methyl ester	3.568	504.279	251958	69510.3	86653.6	241197	149096	236972	5858.1	6805.51	17434.9	4580.09	9644.18	4314.59	40170.4	40143.1	45182.6	--	--	--	--	--	-	-	-	-
6-hydroxychlorzoxazone	5.521	185.998	4068.26	5303.18	6585.89	924.307	1788.13	2583.67	25203	10620.1	942.116	8152.49	17863.7	13462.4	8486.32	8486.32	8776.64	Organoheterocyclic compounds	Benzoxazoles	Benzoxazolones	1750-45-4	HMDB0060998	-	-	-	-
6-hydroxymelatonin	3.086	249.109	7306.44	70591.9	106131	12446	9045.01	7012.84	7222.61	28867.7	37735.1	16329.7	10866.5	15118.3	12653.7	12532.1	12533	Organoheterocyclic compounds	Indoles and derivatives	Hydroxyindoles	2208-41-5	HMDB0004081	C05643	ko00380//Tryptophan metabolism	Amino acid metabolism	Metabolism
6-methoxybenzoxazolin-2(3h)-one	5.305	166.025	940.569	56.5116	436.044	623.212	526.121	1116.31	664.435	631.232	1042.04	1528.48	851.604	1115.26	452.308	441.395	452.149	Organoheterocyclic compounds	Benzoxazoles	Benzoxazolones	532-91-2	HMDB0036582	C08579	ko01100//Metabolic pathways;ko01110//Biosynthesis of secondary metabolites;ko00906//Carotenoid biosynthesis	Global and overview maps;Metabolism of terpenoids and polyketides	Metabolism
6-methoxynaphthaleneacetic acid	6.661	217.081	2109.32	5193.02	2572.25	2342.1	2670.77	2585.65	8745.17	5486.04	4017.93	7138.33	13101.5	5995.07	3734.48	4087.57	4097.35	--	--	--	--	--	-	-	-	-
6-propyl-2-thiouracil	5.738	171.064	1032.04	980.986	1206.21	1023.95	996.876	1126.3	787.338	1739.87	1610.47	2083.17	1189.48	1164.05	641.202	651.717	756.622	Organoheterocyclic compounds	Diazines	Pyrimidines and pyrimidine derivatives	51-52-5	HMDB0014690	-	-	-	-
6,7-diethoxy-4-methylcoumarin	6.941	497.219	889.089	1116.61	960.214	1181.5	918.599	935.78	1993.29	2064.93	905.275	876.841	2889.15	992.354	925.403	911.875	1026.02	--	--	--	--	--	-	-	-	-
6,7-dimethoxy-4-methylcoumarin	2.714	221.084	30791.2	4936.28	12591.8	36606.3	20705.4	6141.42	4369.78	3681.76	6254.9	1378.05	2944.02	4791.48	8397.48	8418.26	8003.97	--	--	--	--	--	-	-	-	-
6,7-dimethoxy-8-[(2s,3r,4s,5s,6r)-3,4,5-trihydroxy-6-(hydroxymethyl)oxan-2-yl]oxychromen-2-one	6.445	407.073	1670.75	2720.47	1753.91	2700.69	2289.38	429.473	6108.3	9824.41	5527.7	1062.53	7633.91	1006.98	5422.83	5356.6	5422.65	--	--	--	--	--	-	-	-	-
6,7,3',4'-tetramethoxyflavone	7.176	343.122	24204.2	29401	38237.3	44022.5	29349.5	23998.3	8066.92	4257.55	2518.07	5585.08	5829.79	3547.94	6244.24	5962.41	6243.69	--	--	--	--	--	-	-	-	-
6.alpha.-mannobiose	7.595	723.191	1359.64	1243.85	1478.07	2138.67	1436.97	1406.75	716.865	705.26	494.045	590.488	1096.57	715.766	709.901	699.611	710.02	--	--	--	--	--	-	-	-	-
6.beta.-hydroxyeplerenone	0.451	431.204	2775.63	1201.27	8684.11	1746.96	2249.89	610.22	1686.64	1059.78	1215.71	1526.9	2028.74	1141.63	1522.85	1444.62	1566.1	--	--	--	--	--	-	-	-	-
6'-sialyl-n-acetyllactosamine	2.553	675.265	525388	223850	443603	3.08174e+06	2.80162e+06	335059	75293	43285.8	277477	54583.4	69999.4	264905	465992	452552	466329	Organic oxygen compounds	Organooxygen compounds	Carbohydrates and carbohydrate conjugates	78969-47-8	HMDB0006584	-	-	-	-
6'-sialyllactose	6.922	634.235	3049.26	4471.72	14112.5	4409.01	4813.1	4706.33	1417.79	1219.48	1294.05	1099.24	2323.58	1318.84	1614.71	1758.61	1613.64	Organic oxygen compounds	Organooxygen compounds	Carbohydrates and carbohydrate conjugates	35890-39-2	HMDB0006569	-	-	-	-
6',7'-dihydroxybergamottin	3.008	373.181	16101.7	15738.8	15122.1	12006.2	8791.63	14637.5	2189.31	2391.58	2729.94	2372.81	3272.54	2354.95	16345.7	16286.4	15051.6	Phenylpropanoids and polyketides	Coumarins and derivatives	Furanocoumarins	71339-34-9	HMDB0039066	C22156	ko00999//Biosynthesis of various plant secondary metabolites	Biosynthesis of other secondary metabolites	Metabolism
6''-O-Malonylglycitin	5.552	593.147	869.181	611.825	1553.88	1988.39	1114.05	1071.61	786.943	818.753	680.394	908.423	1583.53	890.135	627.041	642.483	642.361	Phenylpropanoids and polyketides	Flavonoids	Flavonoid glycosides	137705-39-6	HMDB0039323	C16197	ko00943//Isoflavonoid biosynthesis	Biosynthesis of other secondary metabolites	Metabolism
6alpha-methylprednisolone	3.217	749.43	7272.43	3119.61	9292.65	8020.12	8590.44	9121.06	4533.18	4082.34	2795.6	9399.45	5200.73	6502.08	3364.53	3770.1	3771.91	Lipids and lipid-like molecules	Steroids and steroid derivatives	Hydroxysteroids	83-43-2	HMDB0015094	-	-	-	-
6h-dibenzo[b,d]pyran, 3-(1,1-dimethylbutyl)-6a,7,10,10a-tetrahydro-6,6,9-trimethyl-, (6ar,10ar)-	3.421	191.142	74094.6	79012.4	99373.3	104145	82164.2	55805.8	7569.42	3617	5144.49	5648.81	12091.8	8787.61	22307.9	22866.6	22308.6	--	--	--	--	--	-	-	-	-
6h-thieno[3,2-f][1,2,4]triazolo[4,3-a][1,4]diazepine-6-acetamide, 4-(4-chlorophenyl)-2,3,9-trimethyl-, (6s)-	6.392	400.108	1654.23	822.841	700.03	1034.52	1762.46	1904.82	1341.95	847.246	1395.64	6085.75	5847.98	8474.94	1229.37	1279.39	1234.85	--	--	--	--	--	-	-	-	-
6h-thieno[3,2-f][1,2,4]triazolo[4,3-a][1,4]diazepine-6-acetamide, 4-(4-chlorophenyl)-n-(4-hydroxyphenyl)-2,3,9-trimethyl-, (6s)-	2.893	474.091	45896.2	23488.3	22211.7	28257.6	24243.4	14794.6	2279.14	1879.25	2611.23	2044.43	2348.42	2280.72	8532.76	8492.64	8533.09	--	--	--	--	--	-	-	-	-
7-(2-aminophenyl)heptanoic acid	4.878	263.196	8101.49	5273.96	7514.87	9839.54	24374.9	11703.7	3147.75	3153.85	1684.27	1083.78	3943.89	1270.71	3949.78	3962.56	4455.74	--	--	--	--	--	-	-	-	-
7-(3-methyl-2-butenyloxy)-6-methoxycoumarin	3.197	283.107	4141.18	3799.98	5113.67	6259.86	3316.79	1593.66	1594.82	3645.72	7153.84	4240.68	1931.03	7082.29	2916.23	2775.85	2761.87	--	--	--	--	--	-	-	-	-
7-(triethylsilyl)-10-deacetylbaccatin iii	6.598	659.332	1826.29	3243.75	3422.09	3302.79	5418.97	2302.71	1351.58	701.739	731.697	1563.28	2237.07	1023.6	1558.14	1557.83	1519.99	--	--	--	--	--	-	-	-	-
7-[(2s,3r,4r,5r,6s)-3,4,5-trihydroxy-6-methyloxan-2-yl]oxy-3-[4-[(2s,3r,4r,5r,6s)-3,4,5-trihydroxy-6-methyloxan-2-yl]oxyphenyl]chromen-4-one	2.951	585.119	2561.31	876.62	1769.02	3422.64	2572.67	3038.46	932.228	445.92	2476.85	728.552	990.668	1078.82	1682.11	1672.46	1909.58	--	--	--	--	--	-	-	-	-
7-[(2s,3r,4s,5s,6r)-4,5-dihydroxy-3-[(2r,3r,4r,5r,6s)-3,4,5-trihydroxy-6-methyloxan-2-yl]oxy-6-[[(2r,3r,4r,5r,6s)-3,4,5-trihydroxy-6-methyloxan-2-yl]oxymethyl]oxan-2-yl]oxy-6-methoxychromen-2-one	5.974	664.251	1025.73	1006.02	1343.38	1341.94	1258.33	1162.45	6955.68	9372.43	721.171	3181.53	11096.9	1787.09	1795.08	1770.02	1770.59	--	--	--	--	--	-	-	-	-
7-[(2s,3r,4s,5s,6r)-4,5-dihydroxy-6-(hydroxymethyl)-3-[(2s,3r,4r,5r,6s)-3,4,5-trihydroxy-6-methyloxan-2-yl]oxyoxan-2-yl]oxy-5-hydroxy-2-(4-hydroxyphenyl)-3-[(2s,3r,4s,5s,6r)-3,4,5-trihydroxy-6-[[(2s,3r,4r,5r,6s)-3,4,5-trihydroxy-6-methyloxan-2-yl]oxymethyl]oxan-2-yl]oxychromen-4-one	7.202	903.257	940.089	833.177	1131.03	1115.71	934.424	861.734	2270.57	2567.53	736.465	4004.76	4327.03	5650.22	1127	1125.77	1171.83	--	--	--	--	--	-	-	-	-
7-acetoxy-4-methylcoumarin	6.638	219.047	15330.5	13428.3	6434.57	5960.54	14899.8	6891.06	225242	53750.3	30420.7	92257.2	130286	70939.7	11522.5	11295.9	13020.1	Phenylpropanoids and polyketides	Coumarins and derivatives	HASH(0x16a5de8)	2747-05-09	HMDB0032989	-	-	-	-
7-acetylbaccatin iii	2.62	651.225	5511.09	4428.55	6647.74	4231.86	6452.72	5349.87	2499.05	1658.23	5146.25	4900.22	4381.74	7608.11	3611.87	3184.37	3458.11	--	--	--	--	--	-	-	-	-
7-acetyllycopsamine	3.637	342.211	1942.86	5216.56	2564.65	3330.05	2223.32	3521.87	5585.68	4076.49	7138.63	3951.9	4745.07	3720.96	3370.86	3370.8	2888.84	Alkaloids and derivatives	-	HASH(0x2195a90)	-	HMDB0302356	-	-	-	-
7-amino-4-methylcoumarin	3.925	176.073	18114.7	26196	16060.8	36549.9	43808.8	25766	10261.1	11222.3	8325.13	11714.5	18120.2	11700.3	13306.9	13406	13406.4	Phenylpropanoids and polyketides	Coumarins and derivatives	HASH(0x1064618)	-	HMDB0247230	-	-	-	-
7-amino-8-(2,4-dihydroxy-6-methylphenyl)-1,9-dimethyl-3h-phenoxazin-3-one	3.84	363.125	41877.6	25340.5	14598.3	21218.2	19951.6	110322	2235.08	1926.9	2696.19	1651.79	2217.41	2074.86	16261.5	16067.3	16263.3	--	--	--	--	--	-	-	-	-
7-aminocephalosporanic acid	5.752	273.047	1453.69	1355.84	1419.22	1078.79	1398.55	555.029	5418.24	20507.4	1522.82	23477.2	9594.5	6261.77	3735.24	3734.56	3876.3	Organic acids and derivatives	Carboxylic acids and derivatives	Amino acids, peptides, and analogues	-	HMDB0247232	C07756	ko01110//Biosynthesis of secondary metabolites;ko00311//Penicillin and cephalosporin biosynthesis	Biosynthesis of other secondary metabolites;Global and overview maps	Metabolism
7-benzyl-11,14,20-trimethyl-16-(2-methylpropyl)-10,13-di(propan-2-yl)-17-oxa-1,5,8,11,14-pentazabicyclo[17.3.0]docosane-2,6,9,12,15,18-hexone	1.829	708.377	64033.7	134704	98433.7	171531	128579	82003.5	6306.44	9599.99	3747.57	4785.68	7083.16	3952.28	31659	30177.5	31650.5	--	--	--	--	--	-	-	-	-
7-chloro-3-methylquinoline-8-carboxylic acid	2.538	222.019	369.261	274.154	172.066	903.564	76.1715	103.392	74846	51290	12434.7	32587.4	93088.7	30281.1	20707.9	22448.8	22434.5	--	--	--	--	--	-	-	-	-
7-deacetylkhivorin	3.671	545.294	7321.85	5571.52	2559.55	3885.92	5630.59	7478.2	2318.7	2411.88	1599.96	1865.58	3952.7	2045.57	1742.67	1941.75	1933.07	--	--	--	--	--	-	-	-	-
7-diethylamino-3-(3,4-dimethoxyphenyl)coumarin	3.84	354.19	29504.7	12337.4	11970.7	19965.4	29710.6	61800.5	16960.4	17198.8	57862.9	30002.2	18574.4	27286	14700	14859.4	14859.2	--	--	--	--	--	-	-	-	-
7-epitaxol	2.548	836.329	849.633	766.724	1629.71	1583.75	1186.67	1022.23	2325.97	4963.16	1266.85	3855.8	6494.14	2650.87	1087.35	1039.45	1038.87	Benzenoids	Benzene and substituted derivatives	Diphenylmethanes	33069-62-4	HMDB0015360	C07394	ko01100//Metabolic pathways;ko01110//Biosynthesis of secondary metabolites;ko01062//Biosynthesis of terpenoids and steroids;ko00904//Diterpenoid biosynthesis	Chemical structure transformation maps;Global and overview maps;Metabolism of terpenoids and polyketides	Metabolism
7-epitaxol c	5.74	788.366	161.458	258.62	277.713	259.397	279.137	378.511	1857.69	460.699	278.813	874.917	2492.43	503.116	510.325	522.955	523.079	--	--	--	--	--	-	-	-	-
7-ethoxyresorufin	4.508	242.069	44787.7	48063.1	41517.2	76694.9	93132.3	65271.5	13090.3	14318.4	28503.7	38791.8	20574.6	30557.7	41593.1	42243.8	41594.7	Organoheterocyclic compounds	Benzoxazines	Phenoxazines	-	HMDB0247249	-	-	-	-
7-ethyl-10-(4-amino-1-piperidino)carbonyloxycamptothecin	4.967	519.242	4397.62	1700.32	2029.12	5875.27	3065.6	3507.8	1800.75	1899.38	1039.1	1491.47	2968.28	1558.78	1335.07	1335.63	1170.73	--	--	--	--	--	-	-	-	-
7-ethyl-10-(4-n-aminopentanoic acid)-1-piperidino)carbonyloxycamptothecin	4.2	619.255	8959.73	6171.28	9194.63	1765.56	7001.8	7828.37	3809.28	3344.65	1548.09	1994.81	5107.86	1744.36	3355.05	3186.83	3399.56	--	--	--	--	--	-	-	-	-
7-hydroxy-2-acetylaminofluorene	4.094	222.073	28319.9	11550.6	16510.8	20957.6	14952.1	10398.8	11162	16590.9	8854.01	17778.6	11107.3	16699.7	15690.8	7569.45	15698.1	--	--	--	--	--	-	-	-	-
7-hydroxy-3-(2-oxochromen-7-yl)oxy-8-[2-oxo-7-[(2s,3r,4r,5r,6s)-3,4,5-trihydroxy-6-methyloxan-2-yl]oxychromen-8-yl]chromen-2-one	7.854	629.13	2744.3	1914.98	1895.38	2530.07	2216.42	2440.04	730.281	816.136	1206.97	808.071	1074.25	1159.58	1048.55	1139.64	1136.95	--	--	--	--	--	-	-	-	-
7-hydroxy-3-methylflavone	5.043	253.07	73181.9	15049.8	536.551	62806.7	39963.4	104853	2000.53	4843.87	2266.47	3926.19	1555.53	3251.98	1111.57	1101.77	1160.47	--	--	--	--	--	-	-	-	-
7-hydroxy-4-methylchromen-2-one	0.936	199.044	10279.2	5020.43	5657.01	7929.93	10314	6475.47	18521.7	17698.9	13451	6190.59	11288.3	3939.98	6545.91	7933.93	6522.51	--	--	--	--	--	-	-	-	-
7-hydroxycoumarin	6.231	185.031	67039.7	57077.5	64151.9	44670.2	59303.7	60152.8	1964.83	1883.37	10954.3	2143.77	2765.29	1382.13	19862.8	21891.6	19874.2	Phenylpropanoids and polyketides	Coumarins and derivatives	Hydroxycoumarins	93-35-6	HMDB0029865	C09315	ko01110//Biosynthesis of secondary metabolites;ko01061//Biosynthesis of phenylpropanoids;ko00999//Biosynthesis of various plant secondary metabolites	Biosynthesis of other secondary metabolites;Chemical structure transformation maps;Global and overview maps	Metabolism
7-hydroxyflavone	3.152	239.068	151742	18411	23521.6	270111	108796	12335.4	4658.82	5946.32	87211.9	5559.65	5442.26	14956.8	43443	43259.4	43258.5	--	--	--	--	--	-	-	-	-
7-keto-3.alpha.,12-.alpha.-dihydroxycholanic acid	3.508	353.268	28850.9	44391	83881.8	26161.8	32160.4	55752	820793	995619	12644.4	389940	1.14857e+06	197889	127835	129997	129993	--	--	--	--	--	-	-	-	-
7-methyladenine	2.722	150.076	6749.24	5336.55	5376.66	5961.44	7179.66	4991.97	56612.9	37801.8	18599.1	38400.5	72047.3	43483.6	14004	14004.4	14944.7	Organoheterocyclic compounds	Imidazopyrimidines	Purines and purine derivatives	935-69-3	HMDB0011614	-	-	-	-
7-methylguanine	5.26	166.071	7805.96	7062.47	8641.33	7578.69	6231.43	7136.59	3707.79	2917.7	2153.62	2826.36	1514.28	725.66	4754.22	5063.52	5088.89	Organoheterocyclic compounds	Imidazopyrimidines	Purines and purine derivatives	10030-78-1	HMDB0006040	-	-	-	-
7-o-acetyl-5,14-o-dibenzoyl-3-propanoyl-13,17-oxypremyrsinol	0.62	697.282	9216.99	5226.41	11048.5	12869	10367.6	11593.7	11086.5	22252.8	8899.51	25024.7	8834.18	17071.5	11062.5	11063.4	11504.7	--	--	--	--	--	-	-	-	-
7-o-demethylrapamycin	3.066	882.54	206149	117558	213172	295141	194034	162160	2485.37	3173.16	3191.16	2718.87	2658.93	3290.05	25112.5	24974.3	25112.7	--	--	--	--	--	-	-	-	-
7,2',3'-trimethoxyflavone	6.417	313.112	5991.53	4403.99	5252.55	6823.77	11311.6	7606.2	5363.41	3723.45	2365.1	3228.23	9376.8	3109.49	2079.12	2027.31	2267.08	--	--	--	--	--	-	-	-	-
7,8-dihydro-l-biopterin	2.305	240.097	13374	9473.31	27311.5	10463.6	9001.82	9872.51	10091.8	40838.9	24552.5	15149.7	8539.71	45206.5	9968.77	9966.91	9534.53	Organoheterocyclic compounds	Pteridines and derivatives	Pterins and derivatives	-	HMDB0247294	C02953	ko01100//Metabolic pathways;ko00790//Folate biosynthesis	Global and overview maps;Metabolism of cofactors and vitamins	Metabolism
7,8-dihydrobiopterin	2.833	240.097	81219.1	47136.5	41716	71244.4	52150	36121.6	74130.3	198084	259544	179550	49928.3	223765	50509	51801.5	51794.8	Organoheterocyclic compounds	Pteridines and derivatives	Pterins and derivatives	-	HMDB0247294	C02953	ko01100//Metabolic pathways;ko00790//Folate biosynthesis	Global and overview maps;Metabolism of cofactors and vitamins	Metabolism
7,8-dihydroneopterin	5.295	256.08	54133.6	27061.2	42076	47608.5	24410.5	39745.5	5823.84	3109.77	12481.9	3687.59	3915.3	5460.23	35408.1	34218.2	34210.7	Organoheterocyclic compounds	Pteridines and derivatives	Pterins and derivatives	1218-98-0	HMDB0002275	C04874	ko01100//Metabolic pathways;ko00790//Folate biosynthesis	Global and overview maps;Metabolism of cofactors and vitamins	Metabolism
7,8-dihydroparasiloxanthin	3.577	572.436	430.363	485.184	464.813	334.596	393.931	185.833	945.306	1021.35	377.063	3244.8	1470.93	5008.52	639.143	617.614	617.643	Lipids and lipid-like molecules	Prenol lipids	Tetraterpenoids	62994-71-2	HMDB0036916	-	-	-	-
7.alpha.-hydroxy-4-cholesten-3-one	2.798	423.324	8745.39	6848.74	9742.85	8117.98	7777.87	8875.85	7537.39	13632.8	3339.58	10643.9	14948.5	11001.7	2959.14	3203.19	3209.7	Lipids and lipid-like molecules	Steroids and steroid derivatives	Cholestane steroids	3862-25-7	HMDB0001993	C05455	ko01100//Metabolic pathways	Global and overview maps	Metabolism
7.alpha.-hydroxydehydroepiandrosterone	2.125	269.174	13001.9	10032.7	17210	20606.7	19879.9	15088	15191.4	19546.7	5794.12	12655.8	27527.1	15922.1	14605.9	14845.4	16795.7	--	--	--	--	--	-	-	-	-
7.alpha.,27-dihydroxycholesterol	1.289	441.334	10545.8	7246.26	7674.18	10424.7	9764.01	5344.34	70833	38343.8	19581.7	41565.7	104960	34115	20869.7	20872.3	20525.9	Lipids and lipid-like molecules	Steroids and steroid derivatives	Bile acids, alcohols and derivatives	4725-24-0	HMDB0006281	-	-	-	-
7h-pyrrolo[2,3-d]pyrimidin-4-amine, 7-cyclopentyl-5-(4-phenoxyphenyl)-	3.341	303.104	13741.3	28920.7	24322.6	14550.9	15444	3685.05	3921.61	4173.02	5914.13	3366.2	5527.54	4897.52	9143.18	9131.72	10086.8	--	--	--	--	--	-	-	-	-
8-acetyl-6-hydroxy-7-methoxycoumarin	0.812	235.082	11047.2	15893.2	6483.2	8646.73	20012	2750.57	23870.3	1769.94	10044.2	2042.23	20182.6	2691.76	6962.01	6690.36	6694.12	--	--	--	--	--	-	-	-	-
8-acetyl-6,7-dimethoxycoumarin	6.424	203.052	50763.7	56697.8	61377.5	72704.3	53596	39957	5087.68	6044.28	11430.1	6573.96	5127.83	3826.86	38206.3	37550.2	37554.9	--	--	--	--	--	-	-	-	-
8-deoxy-amphotericin b	2.173	908.527	9190.99	6623.89	8821.09	5655.59	8973.19	6101.93	4227.13	3181.56	8075.19	2873.92	771.781	3380.53	3853.51	3828.13	3828.13	--	--	--	--	--	-	-	-	-
8-hydroxycarapinic acid	3.343	493.202	5116.77	1929.66	4479.5	4182.6	6151.4	5056.32	2094.1	2106.84	2881.67	2015.82	3200.23	2180.99	2585.13	2060.03	2589.93	--	--	--	--	--	-	-	-	-
8-oxoerythraline	6.097	280.117	2575.88	3730.35	2966.61	4513.32	4167.13	2901.03	4395.22	1450.61	1904	2319.89	5174.67	2664.73	2580.6	2581.34	2635.28	--	--	--	--	--	-	-	-	-
8'-apozeaxanthinal	1.096	432.278	45396.6	37109.6	32675.7	77787.3	64701.6	27387	29271.7	28311.2	27586.8	17509.7	39691.9	37638.4	27935.7	27046.8	27055.6	--	--	--	--	--	C20894	ko01100//Metabolic pathways;ko01110//Biosynthesis of secondary metabolites;ko00999//Biosynthesis of various plant secondary metabolites	Biosynthesis of other secondary metabolites;Global and overview maps	Metabolism
9-aminocamptothecin	5.152	364.122	3850.51	2342.74	4825.18	1953.86	1800.99	2948.43	4489.54	2396.58	871.229	759.627	2224.18	1224.5	3163.21	3224.83	3163.32	Alkaloids and derivatives	Camptothecins	HASH(0x105f978)	-	HMDB0247579	-	-	-	-
9-cis-Retinoic acid	4.464	301.213	1804.49	1801.8	1777.8	1390.88	1747.16	736.865	986.146	2824.26	1348.56	1368.26	1472.11	1187.22	801.7	904.481	803.306	Lipids and lipid-like molecules	Prenol lipids	Retinoids	5300-03-08	HMDB0002369	C15493	ko01100//Metabolic pathways	Global and overview maps	Metabolism
9-deoxy-9-methylene-16,16-dimethylprostaglandin e2	3.971	401.26	2908.95	1764.34	3665.47	3285.72	2022.75	2273.95	2962.68	739.145	535.631	750.872	8627.38	815.206	1066.89	1067.16	1018.66	--	--	--	--	--	-	-	-	-
9-erythro-(2-hydroxyl-3-nonyl)adenine	2.94	260.2	39605.1	19720.9	38660	45536.8	12080.2	47293.2	48876.4	19903.8	37203.8	19647.1	33720.9	16001.4	17906.2	17909.5	20087.4	--	--	--	--	--	-	-	-	-
9-ketofluprostenol isopropyl ester	3.528	521.198	21116.7	10248	19367.8	23822.2	19461.4	14418	3057.82	3912.18	4858.52	2929.22	3834.32	3776.54	9569.05	10155.8	10140.7	--	--	--	--	--	-	-	-	-
9-methoxy-7-[4-[3,4,5-trihydroxy-6-[[3,4,5-trihydroxy-6-(hydroxymethyl)oxan-2-yl]oxymethyl]oxan-2-yl]oxyphenyl]-[1,3]dioxolo[4,5-g]chromen-8-one	0.536	659.174	33651.6	30936.7	26815	11428.3	22732.7	80061.2	42013	49316.8	37872.1	91224.5	45690	54084.1	36476.2	35470.3	35478.6	--	--	--	--	--	-	-	-	-
9,11-dideoxy-9.alpha.,11.alpha.-methanoepoxyprosta-5z,13e-dien-1-oic acid, methyl ester	4.505	404.273	1616.06	60.1528	1234.78	1234.78	1399.57	1234.78	655.728	1903.95	548.895	3903.77	2519.83	2914.99	1378.04	1179.19	1327.39	--	--	--	--	--	-	-	-	-
Aal toxin tb	5.219	528.337	824.692	452.177	893.909	954.031	875.841	868.213	4699.79	938.926	300.287	991.73	2586.05	598.728	666.882	623.855	664.81	--	--	--	--	--	-	-	-	-
Abamectin	2.993	890.531	14709.3	12125.2	16227.5	14861.8	14058.2	6343.37	2525.14	3574.09	2220.94	2584.67	3226.72	2854.41	4764.55	4953.54	4762.67	--	--	--	--	--	C11983	ko01100//Metabolic pathways;ko01110//Biosynthesis of secondary metabolites	Global and overview maps	Metabolism
Abscisic Acid (cis,trans)	1.016	247.132	1594.55	4685.2	6063.71	7017.82	7171.62	5552.91	33625.8	40976.2	24551.9	32805.1	24801.5	27000	12216.2	12326.9	12326.9	--	--	--	--	--	-	-	-	-
Acacetin	0.63	285.075	94660.2	80607.3	119647	184720	174863	164848	429972	183512	249611	214150	647472	268639	172762	169899	169879	--	--	--	--	--	C01470	ko00944//Flavone and flavonol biosynthesis	Biosynthesis of other secondary metabolites	Metabolism
Acarbose	6.49	663.281	9693.51	12306.7	14915.4	7970.76	22824.9	12210.8	1108.37	783.189	631.291	970.741	2116.46	872.732	2662.06	2712.17	2661.77	Organic oxygen compounds	Organooxygen compounds	Carbohydrates and carbohydrate conjugates	56180-94-0	HMDB0014429	C06802	ko01100//Metabolic pathways;ko01110//Biosynthesis of secondary metabolites	Global and overview maps	Metabolism
Aceroside viii	3.953	617.275	44166.1	10377.5	15885.1	118663	39428.6	71963.3	3085.91	3611.29	1110.62	2613.61	5802.68	1617.36	12246.2	10827.1	10923.8	--	--	--	--	--	-	-	-	-
Acetamide, 2-[4-[(5,6-diphenyl-2-pyrazinyl)(1-methylethyl)amino]butoxy]-n-(methylsulfonyl)-	3.981	497.198	197901	173414	189280	238195	194305	120364	1717.85	1316.04	16038.3	1127.37	3169.99	1224.54	40353.1	40352.9	40785.2	--	--	--	--	--	-	-	-	-
Acetamide, n-(6-methyl-2-benzothiazolyl)-2-[[3,4,6,7-tetrahydro-3-(2-methoxyphenyl)-4-oxothieno[3,2-d]pyrimidin-2-yl]thio]-	6.914	519.072	1441.2	1410.5	1512.72	1605.75	1559.24	1327.76	2195.29	1047.61	1162.02	1271.1	4805.7	1561.32	1273.38	1281.19	1266.94	--	--	--	--	--	-	-	-	-
Acetamiprid	0.657	223.095	5558.82	22483.8	155073	4.11989e+06	973547	26173.9	110324	2.97042e+06	1.15139e+06	745615	90313.2	1.43529e+06	928258	946238	928173	Organoheterocyclic compounds	Pyridines and derivatives	Halopyridines	-	HMDB0247906	-	-	-	-
Acetic acid, 2-[4-[(5,6-diphenyl-2-pyrazinyl)(1-methylethyl)amino]butoxy]-	3.758	302.169	7478.57	2402.11	5788.81	7150.41	3759.13	4019.18	4765.89	3505.36	2236.94	3337.76	11721.7	2922.82	3690.64	3659.44	3690.25	--	--	--	--	--	-	-	-	-
Acetic acid, 2-[4-[[[2-[3-fluoro-4-(trifluoromethyl)phenyl]-4-methyl-5- thiazolyl]methyl]thio]-2-methylphenoxy]-	7.693	275.024	73547	284959	192044	53617.8	81667.1	47819.9	4029.73	2451.49	2815.38	2573.42	5155.67	3988.2	5210.93	4755.71	4338.18	--	--	--	--	--	-	-	-	-
Acetochlor	5.14	292.124	3580.44	1845.42	3997.88	1229.4	1806.57	4010.4	11448.7	2622.81	5714.3	5529.31	3200.72	7714.99	2870.64	1618.74	2866.62	Benzenoids	Benzene and substituted derivatives	Anilides	-	HMDB0247910	-	-	-	-
Acetochlor ethanesulfonic acid	5.576	360.097	19699.3	10630.8	18528.8	20748.1	13232.8	12175.1	2989.48	2384.86	19520.8	2727.48	4983.79	9364.53	14090.5	14090.2	14268.5	--	--	--	--	--	-	-	-	-
Acetohexamide	5.07	347.095	12230.2	8565.93	20617.9	11038.4	7165.23	4754.43	4927.6	3524.34	5411.4	4062.01	6731.43	5095.01	3955.72	4149.21	4224.05	Organic oxygen compounds	Organooxygen compounds	Carbonyl compounds	968-81-0	HMDB0014558	-	-	-	-
Acetyl coenzyme a	5.749	303.118	5726.92	5633.47	6994.24	11518.9	11594	4968.79	3019.73	2985.15	3884.23	2831.42	3326.4	2571.32	3915.67	3863.39	3863.73	Lipids and lipid-like molecules	Fatty Acyls	Fatty acyl thioesters	-	HMDB0247926	C00024	ko01100//Metabolic pathways;ko01110//Biosynthesis of secondary metabolites;ko01120//Microbial metabolism in diverse environments;ko01060//Biosynthesis of plant secondary metabolites;ko01061//Biosynthesis of phenylpropanoids;ko01063//Biosynthesis of alkaloids derived from shikimate pathway;ko01070//Biosynthesis of plant hormones;ko00999//Biosynthesis of various plant secondary metabolites;ko01062/…	Amino acid metabolism;Biosynthesis of other secondary metabolites;Carbohydrate metabolism;Chemical structure transformation maps;Global and overview maps;Lipid metabolism;Metabolism of other amino acids;Metabolism of terpenoids and polyketides;Xenobiotics biodegradation and metabolism	Metabolism
Acetyl-dl-carnitine	6.361	226.083	3322.32	2073.28	2382.23	4300.72	2826.52	372.768	2890.89	3097.92	2546.53	4042.19	4363.64	2928.57	1515.27	1517.28	1341.13	Lipids and lipid-like molecules	Fatty Acyls	Fatty acid esters	-	HMDB0240773	-	-	-	-
Acetylaniline	5.055	136.075	13109.4	10168.7	14167.2	11399.2	11988	7304.71	10800.1	8752.39	3267.49	8197.54	29501	6691.38	6761.67	6407.7	6753.49	--	--	--	--	--	-	-	-	-
Acetylcarnitine	5.056	204.123	45448	15583.5	18856.6	27891.3	11740.6	25381.6	1.32763e+06	2.22228e+06	278360	890306	1.17846e+06	668082	302970	305018	304416	Lipids and lipid-like molecules	Fatty Acyls	Fatty acid esters	-	HMDB0240773	-	-	-	-
Acetylnorfentanyl	8.373	219.169	16915.5	30416.9	36546.1	17037.1	34903.1	13346.9	5097.89	5079.45	4657.97	5175.13	5663.32	6424.03	7942.77	7945.07	7741.95	--	--	--	--	--	-	-	-	-
Acifluorfen methyl ester	6.173	393.036	1836.38	1844.29	2552.55	1405.41	1950.36	2387	721.777	722.623	877.393	402.519	1234.81	775.657	714.458	714.559	697.862	--	--	--	--	--	-	-	-	-
Aconifine	6.488	662.297	4035.57	3123.84	5554.41	3383.3	7350.44	3454.49	1562.67	725.297	668.927	747.29	2101.95	865.638	1402.35	1440.68	1439.08	--	--	--	--	--	-	-	-	-
Aconine	3.517	500.267	9700.93	5602.5	11797.4	13443.9	9433.55	7420.71	3331.67	2471.67	2230.34	2005.81	3993.86	494.794	3747.69	3634.7	3748.06	Lipids and lipid-like molecules	Prenol lipids	Diterpenoids	-	HMDB0247960	-	-	-	-
Aconitine	6.582	646.336	795.688	448.507	1997.66	1868.83	1528.19	1002.01	1470.66	937.207	720.568	992.037	3194.91	960.838	1181.99	1176.55	1190.23	--	--	--	--	--	C06091	ko01066//Biosynthesis of alkaloids derived from terpenoid and polyketide;ko00904//Diterpenoid biosynthesis	Chemical structure transformation maps;Metabolism of terpenoids and polyketides	Metabolism
Acovenoside a	6.61	533.3	960.714	2286.61	1519.18	2668.78	8121.41	3100.04	1325.53	892.222	739.674	1174.93	3569.29	887.559	1138.64	1127.21	1138.64	--	--	--	--	--	-	-	-	-
Acridine orange	7.812	266.159	179270	139871	210727	369909	263774	271230	28135.3	4674.89	8584.51	1399.88	23037.2	3643.09	66205.3	63113.9	63098.4	Organoheterocyclic compounds	Quinolines and derivatives	Benzoquinolines	-	HMDB0260299	-	-	-	-
Acridone	6.127	196.059	898.782	1899.96	2360.02	1806.02	1783.04	2629.41	5528.94	5835.82	2555.07	3382.88	5146.52	3614.25	2066.86	1929.35	1925.39	Organoheterocyclic compounds	Quinolines and derivatives	Benzoquinolines	-	HMDB0246984	-	-	-	-
Acrinathrin	3.111	559.143	15451.2	7809.32	18841.4	23777.7	18844.7	11347	884.804	866.182	1669.23	757.478	1541.39	1198.07	4484.92	4487.32	4405.16	--	--	--	--	--	-	-	-	-
Actinomycin d	4.039	628.314	4137.62	2487.22	3946.97	4050.11	3733.53	2852.86	1392.11	1087.49	1248.53	1406.13	2468.45	1335.75	945.864	908.258	1046.81	Organic acids and derivatives	Peptidomimetics	Depsipeptides	-	HMDB0247983	-	-	-	-
Actinonin	6.733	424.221	1515.9	1115.78	1134.02	1838.72	1788.92	1059.66	2475.14	2262.14	1260.53	2043.79	3711.46	2751.28	1354.77	1354.67	1366.66	Organic acids and derivatives	Carboxylic acids and derivatives	Amino acids, peptides, and analogues	-	HMDB0242670	-	-	-	-
Acyclovir	4.514	226.092	46500.6	59737.4	48581.1	81556.8	114576	71817.7	15818.2	18076.2	29397	41187.8	25034.9	35269	49704.3	49724	48357.7	Organoheterocyclic compounds	Imidazopyrimidines	Purines and purine derivatives	59277-89-3	HMDB0014925	-	-	-	-
Adenosine	2.844	268.103	16341.9	17910.3	15951.5	21847.6	25434.7	19514.7	17234.6	13056.2	57420.6	9914.8	14976.6	21488.4	12889.6	12886.9	13208.3	Nucleosides, nucleotides, and analogues	Purine nucleosides	HASH(0x1b57260)	58-61-7	HMDB0000050	C00212	ko01100//Metabolic pathways;ko02010//ABC transporters;ko00230//Purine metabolism	Global and overview maps;Membrane transport;Nucleotide metabolism	Environmental Information Processing;Metabolism
Adenosine 2'-monophosphate	5.427	330.058	4517.33	5933.92	4045.58	3072.1	5556.28	6990.71	24757	18413.8	7421.97	2681.04	87577.3	4226.93	3064.74	5715.01	5683.22	--	--	--	--	--	-	-	-	-
Adenosine 5'-(tetrahydrogen triphosphate), 3'-(4-benzoylbenzoate)	8.177	716.076	341.041	328.922	290.332	193.738	185.793	262.851	531.936	634.776	380.466	966.6	587.387	941.612	397.252	370.195	389.457	--	--	--	--	--	-	-	-	-
Adenosine 5'-monophosphate	7.104	348.069	5693.97	6698.93	6531.92	9426.62	5527.49	6285.93	20720.1	13408.4	15558.5	5827.54	17623	19002.3	7993.66	7710.46	7994.57	Nucleosides, nucleotides, and analogues	Purine nucleotides	Purine ribonucleotides	61-19-8	HMDB0000045	C00020	ko01100//Metabolic pathways;ko01110//Biosynthesis of secondary metabolites;ko01060//Biosynthesis of plant secondary metabolites;ko01070//Biosynthesis of plant hormones;ko00230//Purine metabolism;ko01065//Biosynthesis of alkaloids derived from histidine and purine;ko00908//Zeatin biosynthesis	Chemical structure transformation maps;Global and overview maps;Metabolism of terpenoids and polyketides;Nucleotide metabolism	Metabolism
Adenosine 5'-phosphosulfate (aps)	7.96	428.035	1117.45	2196.3	1291.94	997.066	879.302	1184.49	1101.15	1827.06	1263.76	870.924	3575.8	1023.1	1457.1	1259.36	1237.3	--	--	--	--	--	C00224	ko01100//Metabolic pathways;ko01110//Biosynthesis of secondary metabolites;ko01120//Microbial metabolism in diverse environments;ko00230//Purine metabolism;ko00261//Monobactam biosynthesis;ko00920//Sulfur metabolism	Biosynthesis of other secondary metabolites;Energy metabolism;Global and overview maps;Nucleotide metabolism	Metabolism
Adenosylcobalamin	8.145	790.344	733.408	761.035	712.726	909.143	603.297	933.969	1830.93	2210.36	1177.88	1441.03	4290.07	2973.43	926.099	919.098	1003.96	Organoheterocyclic compounds	Tetrapyrroles and derivatives	Corrinoids	13870-90-1	HMDB0002086	C00194	ko01100//Metabolic pathways;ko00860//Porphyrin metabolism	Global and overview maps;Metabolism of cofactors and vitamins	Metabolism
Adenylosuccinate	6.965	464.086	8750.09	1427.34	11551.8	1775.58	2535.13	933.834	1566.23	2707.27	1864.56	1212.56	2520.58	1581	1028.82	935.348	938.122	Nucleosides, nucleotides, and analogues	Purine nucleotides	Purine ribonucleotides	-	HMDB0248010	C03794	ko01100//Metabolic pathways;ko00230//Purine metabolism;ko00250//Alanine, aspartate and glutamate metabolism	Amino acid metabolism;Global and overview maps;Nucleotide metabolism	Metabolism
Adenylosuccinic acid	8.174	464.081	5264.73	4058.11	5975.45	4786.43	5109.24	4241.43	1161.36	4598.61	3980.49	3856.91	1869.79	1112.52	5716.16	5271.71	5202.66	Nucleosides, nucleotides, and analogues	Purine nucleotides	Purine ribonucleotides	-	HMDB0248010	C03794	ko01100//Metabolic pathways;ko00230//Purine metabolism;ko00250//Alanine, aspartate and glutamate metabolism	Amino acid metabolism;Global and overview maps;Nucleotide metabolism	Metabolism
Adenylyl(3'-5')cytidine	6.06	573.143	1781.6	1058.93	2242.44	13082.3	5778.53	2939.36	2996.3	2117.5	3869.96	2089.71	6063.33	4313.81	3157.99	3168.12	1891.52	--	--	--	--	--	-	-	-	-
Aerucyclamide a	4.948	535.233	6557.33	4420.09	6689.66	7868.1	5309.11	3528.66	1004.39	1151.59	1179.26	1106.68	2656.51	1230.7	2189.05	2196.75	2817.36	--	--	--	--	--	-	-	-	-
Aflatoxin b1	0.62	313.07	44135.1	29359.5	48538.1	84566.8	74197.3	70735.2	174326	75590.6	111662	66063.8	267548	77435	63130.8	63113.4	62237.9	Phenylpropanoids and polyketides	Coumarins and derivatives	Furanocoumarins	1162-65-8	HMDB0006552	C06800	ko01100//Metabolic pathways;ko01110//Biosynthesis of secondary metabolites;ko00254//Aflatoxin biosynthesis	Biosynthesis of other secondary metabolites;Global and overview maps	Metabolism
Aflatoxin b2	4.831	315.086	4058.81	2684.7	2909.22	5044.33	4665.47	3587.97	8724.28	7054.5	3184.83	6660.46	9549.76	8273.68	2626.3	2629.25	2754	Phenylpropanoids and polyketides	Coumarins and derivatives	Furanocoumarins	7220-81-7	HMDB0035208	C16753	ko01100//Metabolic pathways;ko01110//Biosynthesis of secondary metabolites;ko00254//Aflatoxin biosynthesis	Biosynthesis of other secondary metabolites;Global and overview maps	Metabolism
Aflatoxin g1	5.245	351.068	6148.47	7072.53	7766.23	7819.17	5901.6	4865.16	34016.9	30029.9	1130.81	2860.26	112797	6209.29	8123.99	8450.6	8456.84	Phenylpropanoids and polyketides	Coumarins and derivatives	Furanocoumarins	6795-23-9	HMDB0030479	C16755	ko01100//Metabolic pathways;ko01110//Biosynthesis of secondary metabolites;ko00254//Aflatoxin biosynthesis	Biosynthesis of other secondary metabolites;Global and overview maps	Metabolism
Aflatoxin g2	0.662	331.08	326932	348289	227050	322712	204707	549587	262706	153502	189698	145365	363895	144963	178344	178378	171715	Phenylpropanoids and polyketides	Coumarins and derivatives	Furanocoumarins	7241-98-7	HMDB0030475	C16754	ko01100//Metabolic pathways;ko01110//Biosynthesis of secondary metabolites;ko00254//Aflatoxin biosynthesis	Biosynthesis of other secondary metabolites;Global and overview maps	Metabolism
Afzelechin	2.857	275.091	4855.85	4800.39	5808.05	4211.23	1413.95	5090.44	25948	69837.3	66883.5	54542.4	90761.4	58453.7	11802.2	11855	11869.6	Phenylpropanoids and polyketides	Flavonoids	Flavans	2545-00-8	HMDB0030823	C09320	ko01110//Biosynthesis of secondary metabolites;ko00941//Flavonoid biosynthesis	Biosynthesis of other secondary metabolites;Global and overview maps	Metabolism
Agelasine (stereochemistry of diterpene unknown)	0.96	458.322	6080.48	4943.15	3059.12	8292.71	6006.62	4204.19	9681.23	19601.3	6224.7	10103.2	10700.2	11720.4	5464.05	5398.02	5398.16	--	--	--	--	--	-	-	-	-
Agomelatine	7.115	304.15	3049.99	3491.26	3460.8	2595.08	3865.97	3447.01	4295.64	2108.42	2718.23	3038.23	7060.67	3402.87	5341.8	5510.78	4481.51	Organic acids and derivatives	Carboxylic acids and derivatives	Carboxylic acid derivatives	138112-76-2	HMDB0015636	-	-	-	-
Ajmalicine	4.967	353.178	2734	2998.94	5094.99	1979.18	1895.06	2363.57	2999.58	2477.47	1631.6	2114.35	13792.3	2259.25	1849.33	1572.45	1845.51	Alkaloids and derivatives	Yohimbine alkaloids	HASH(0x10ab2e0)	-	HMDB0248072	C09024	ko01100//Metabolic pathways;ko01110//Biosynthesis of secondary metabolites;ko01063//Biosynthesis of alkaloids derived from shikimate pathway;ko00901//Indole alkaloid biosynthesis	Biosynthesis of other secondary metabolites;Chemical structure transformation maps;Global and overview maps	Metabolism
Ajmaline	4.505	309.178	160794	251173	175007	405710	607050	284365	41694.2	84299.3	117784	406269	104112	361226	236952	241372	236954	Alkaloids and derivatives	Ajmaline-sarpagine alkaloids	HASH(0x2418b18)	-	HMDB0248601	C06542	ko01110//Biosynthesis of secondary metabolites;ko00901//Indole alkaloid biosynthesis	Biosynthesis of other secondary metabolites;Global and overview maps	Metabolism
Akuammidine	2.611	353.169	51506.8	10931.3	96986.8	14192	13798.8	10398	3881.15	2491.23	2822.78	8601.88	26277.8	6403.26	7952.32	7948.34	8425.16	--	--	--	--	--	-	-	-	-
Ala-Ala-Arg	6.63	317.192	1066.65	3669.21	3626.56	11351.2	3240.28	3414.84	3508.96	1850.05	1613.38	1217.96	9592.51	2309.35	2244.08	2250.75	2276.92	--	--	--	--	--	-	-	-	-
Ala-Asn-Lys	7.576	332.191	7760.59	4584.83	5670.38	4490.83	6278.39	4665.44	1870.8	1322.4	1131.58	1360.11	3300.53	1715.43	5093.91	4490.35	5076.02	--	--	--	--	--	-	-	-	-
Ala-Gln-Lys	7.444	346.207	3362.94	4425.13	4703.63	2246.99	3337.79	4292.73	2426.57	1866.02	1216.95	2403.25	4964.63	3572.14	1513.25	1778.55	1516.35	--	--	--	--	--	-	-	-	-
Ala-His-Arg	6.07	383.226	1941.7	1174.55	1389.94	2234.02	1822.19	2344.07	1946.16	1514.17	1168.95	1480.33	2543.97	1574.37	1483.1	1469.6	1483.11	--	--	--	--	--	-	-	-	-
Ala-Lys	7.313	218.149	24475.5	36379.4	33300.9	26901.6	37583.4	28047.4	23099.5	7770.77	4714.13	7687.37	43562	4848.87	18486.4	18260.3	18700.3	Organic acids and derivatives	Carboxylic acids and derivatives	Amino acids, peptides, and analogues	6366-77-4	HMDB0028692	-	-	-	-
Ala-Phe	1.265	164.092	8285.64	7778.45	9224.2	9179.99	9238.37	7811.41	71841.1	128165	25563.2	43476.4	115813	44470.6	19285.9	19299.4	16589.3	Organic acids and derivatives	Carboxylic acids and derivatives	Amino acids, peptides, and analogues	3061-90-3	HMDB0028694	-	-	-	-
Ala-Trp-Arg	6.382	432.22	2676.53	2225.98	2555.23	2536.78	2459.99	2448.37	2758.55	3013.6	1845.37	4501.18	5006.18	3383.11	2255.65	2342.47	2257.68	--	--	--	--	--	-	-	-	-
Ala-Trp-Lys	7.601	404.213	11446.6	5430.27	7936.92	8147.95	7066.43	8083.75	4898.94	1571.05	1002.99	1192.19	4157.2	1607.11	3604.75	3591.06	3604.78	--	--	--	--	--	-	-	-	-
Ala-Val-Arg	4.651	345.212	2894.51	2320.48	3981.36	7000.51	4887.84	4023.77	3052.57	1685.68	1359.79	3179.98	3942.54	2750.6	1485.19	1502.94	1483.21	--	--	--	--	--	-	-	-	-
Ala-Val-Lys	6.546	317.217	13602.8	18196.7	14817.8	17742.2	15447.1	18723.4	6771.79	2407.78	3438.49	2342.04	16999.1	5096.87	4568.37	5191.87	4592.22	--	--	--	--	--	-	-	-	-
Alachlor	5.996	238.091	12854.5	7741.07	7717.47	22131.1	12578	11548.2	24827	17704.3	6450.69	6103.63	16946.5	3217.89	6453.37	6076.96	6093.79	Benzenoids	Benzene and substituted derivatives	Anilides	15972-60-8	HMDB0031766	-	-	-	-
Alanap	4.82	274.091	1039.72	1497.42	1638.54	489.91	496.355	749.944	22010.3	13640.7	1115.79	10107	24431.9	16782.3	3339.78	3449.15	3451.65	--	--	--	--	--	-	-	-	-
Alanine	5.752	90.0542	7723.17	5304.59	7111.93	4951.3	6092.91	5327.65	34090.9	40622.1	9308.63	17739.9	20466.5	16729.6	14301.4	12968.7	12973.7	Organic acids and derivatives	Carboxylic acids and derivatives	Amino acids, peptides, and analogues	302-72-7	HMDB0062251	C01401	ko01100//Metabolic pathways;ko00460//Cyanoamino acid metabolism	Global and overview maps;Metabolism of other amino acids	Metabolism
Alanycarb	3.582	400.12	9875.55	6520.42	5489.57	5394.31	4662.34	6284.53	1464.73	1249.92	1770.63	1621.69	2915.28	2712.1	4594.69	4594.22	4798.69	--	--	--	--	--	-	-	-	-
Albendazole	6.502	266.086	1811.72	1867.97	1253.47	2649.24	2125.59	2540.27	3575.65	2831.23	1878.98	2885.48	4689.93	1654.65	1040.91	1260.63	1018.46	Organoheterocyclic compounds	Benzimidazoles	2-benzimidazolylcarbamic acid esters	54965-21-8	HMDB0014659	-	-	-	-
Albendazole sulfone	6.844	298.1	4707.27	4790.11	6198.59	5878.79	4237.05	8182.21	5500.08	1950.04	1714.14	1751.34	8627.72	813.792	4790.88	4791.17	5017.17	Organoheterocyclic compounds	Benzimidazoles	2-benzimidazolylcarbamic acid esters	-	HMDB0060561	-	-	-	-
Albiflorin	5.759	481.166	5650.39	7116.99	4696.45	8917.39	7983.86	2698.17	8750.81	42184.9	11201.3	20659.1	11627.9	24786.7	5462.79	5540.69	5540.9	Lipids and lipid-like molecules	Prenol lipids	Terpene glycosides	-	HMDB0248116	-	-	-	-
Aldicarb sulfone	3.67	240.109	11854.2	12357.5	12218.6	12278.7	12724.5	10496.2	10886.6	10556.1	10157.8	12566.1	14484.7	13010.5	7251.38	7252.03	7321.77	--	--	--	--	--	-	-	-	-
Alisol b acetate	0.697	365.267	4201.03	8123.09	5606.21	7256.2	4276.53	8832.27	17385.7	15104.9	11825.9	14478.1	15987.7	19004.3	9748.59	8074.26	8258.42	--	--	--	--	--	-	-	-	-
Alizarin	6.189	279.002	694.222	1199.14	781.636	1526.4	1917.61	1139.58	3486.8	3487.93	1376.56	2346.84	2505.83	2142.15	1129.8	1098.26	1097.54	Benzenoids	Anthracenes	Anthraquinones	-	HMDB0248144	-	-	-	-
Allenicmytiloxanthin	2.463	616.402	3770.91	3364.4	4631.91	3903.31	4582.2	3521.19	20545	15566.6	3784.17	12969.8	18952.2	13278.4	4858	4908.91	4794.8	--	--	--	--	--	-	-	-	-
Allidochlor	6.056	174.086	59021.4	140344	103378	8901.21	61878.9	179428	51835.3	36103.7	92268.2	41654.5	95747.7	13172.6	9712.3	24310.7	23946.5	Organic acids and derivatives	Carboxylic acids and derivatives	Carboxylic acid derivatives	-	HMDB0248154	-	-	-	-
Allo-protolichesterinic acid	0.924	325.236	1933.83	6173.02	4714.72	15135.6	3762.75	4351.46	14958.4	8747.22	12589	8535.03	20946.2	11346.8	6664.45	5436.33	6665.51	--	--	--	--	--	-	-	-	-
Alloside b	1.422	759.458	16174.4	3304.47	17324.7	14804.7	17645.7	17837.2	6756.5	7191.39	6011.11	6661.58	5095.92	6318.28	7221.48	7254.6	7221.73	Lipids and lipid-like molecules	Steroids and steroid derivatives	Steroidal glycosides	-	HMDB0303716	-	-	-	-
Alloxydim	0.771	266.16	51822	33963.1	63211.8	41688.3	62178.3	83951.7	17644.8	18757.7	12979.1	12820.2	31569.8	17770.6	22628.2	22627.2	23481.9	--	--	--	--	--	-	-	-	-
Aloesin	6.75	359.094	17891.2	13812.3	16119.2	25840.6	16035.6	11241.7	4504.84	4869.79	7820.66	3872.39	6243.54	4957.93	9067.3	8836.56	8842.69	--	--	--	--	--	-	-	-	-
alpha-D-Galactose 1-phosphate	0.95	261.051	5210.65	1731.41	2792.25	4989.46	3463.72	2431.83	1060.61	11633.4	13820.7	29597.7	5757.88	25808.5	4447.96	4505.74	4447.99	Organic oxygen compounds	Organooxygen compounds	Carbohydrates and carbohydrate conjugates	2255-14-3	HMDB0000645	C00446	ko01100//Metabolic pathways;ko00520//Amino sugar and nucleotide sugar metabolism;ko00052//Galactose metabolism	Carbohydrate metabolism;Global and overview maps	Metabolism
Alpha-d-glucose	3.503	181.085	6495.38	3191.39	12077.7	6452.67	4603.07	3759.65	11025.7	20419.1	13688.9	17070	18079.6	16745.5	7061.03	7060.63	7183.35	Organic oxygen compounds	Organooxygen compounds	Carbohydrates and carbohydrate conjugates	492-62-6	HMDB0003345	C00267	ko01100//Metabolic pathways;ko01110//Biosynthesis of secondary metabolites;ko01120//Microbial metabolism in diverse environments;ko01060//Biosynthesis of plant secondary metabolites;ko01061//Biosynthesis of phenylpropanoids;ko01063//Biosynthesis of alkaloids derived from shikimate pathway;ko01070//Biosynthesis of plant hormones;ko01062//Biosynthesis of terpenoids and steroids;ko00520//Amino sugar…	Carbohydrate metabolism;Chemical structure transformation maps;Global and overview maps	Metabolism
Alpha-d-glucose 1-phosphate	7.511	261.036	3230.03	1975.03	3371.41	3153.58	2711.6	3031.43	32111.3	2217	2691.1	1334.9	72606.5	1375.78	5322.41	5239	5240.9	Organic oxygen compounds	Organooxygen compounds	Carbohydrates and carbohydrate conjugates	59-56-3	HMDB0001586	C00103	ko01100//Metabolic pathways;ko01110//Biosynthesis of secondary metabolites;ko01120//Microbial metabolism in diverse environments;ko01060//Biosynthesis of plant secondary metabolites;ko00520//Amino sugar and nucleotide sugar metabolism;ko00052//Galactose metabolism;ko00040//Pentose and glucuronate interconversions;ko00500//Starch and sucrose metabolism;ko00010//Glycolysis / Gluconeogenesis;ko00561…	Carbohydrate metabolism;Chemical structure transformation maps;Global and overview maps;Lipid metabolism;Metabolism of terpenoids and polyketides	Metabolism
alpha-Farnesene	1.418	205.194	4313.44	4931.96	11110	15410.9	6696.45	9344.71	13537.4	5243.29	7231.83	9184.54	7788.63	11748.4	5926.37	6679.1	6666.46	Lipids and lipid-like molecules	Prenol lipids	Sesquiterpenoids	26560-14-5	HMDB0036066	C09665	ko01110//Biosynthesis of secondary metabolites;ko00909//Sesquiterpenoid and triterpenoid biosynthesis	Global and overview maps;Metabolism of terpenoids and polyketides	Metabolism
Alpha-hederin	3.442	751.456	9806.68	3672.79	10266.7	4595.55	3591.4	3785.35	6936.67	5514.85	2328.55	5080.16	8312.71	2053.78	2682.39	2681.07	2315.09	Lipids and lipid-like molecules	Prenol lipids	Triterpenoids	-	HMDB0249131	-	-	-	-
alpha-Linolenic acid	0.662	296.258	209504	218667	209316	142483	195931	191934	272589	242671	342352	284492	269363	252820	161328	166602	161430	Lipids and lipid-like molecules	Fatty Acyls	Lineolic acids and derivatives	463-40-1	HMDB0001388	C06427	ko01100//Metabolic pathways;ko01110//Biosynthesis of secondary metabolites;ko01060//Biosynthesis of plant secondary metabolites;ko01070//Biosynthesis of plant hormones;ko01040//Biosynthesis of unsaturated fatty acids;ko00592//alpha-Linolenic acid metabolism	Chemical structure transformation maps;Global and overview maps;Lipid metabolism	Metabolism
Alpha-pyrrolidinovalerophenone	2.744	232.168	21775.1	6381.5	7340.68	13044.6	10805.7	15206.4	5869.11	3593.78	18865	7487.7	7926.22	8369.59	5478.54	5641.04	5641.58	Organic oxygen compounds	Organooxygen compounds	Carbonyl compounds	-	HMDB0244638	-	-	-	-
Alprazolam	5.406	274.105	94061	10579.8	41264.6	38949.8	10579.3	51738.6	337786	944783	128072	510241	971166	250758	119417	119418	120776	Organoheterocyclic compounds	Benzodiazepines	1,4-benzodiazepines	28981-97-7	HMDB0014548	-	-	-	-
Alternariol	6.048	259.041	1434.28	607.94	1411.01	1262.99	1250.95	1219.48	1114.69	1149.4	1226.48	866.718	1406.08	946.633	1634.5	1461.69	1463.95	Phenylpropanoids and polyketides	Coumarins and derivatives	HASH(0x28b3668)	641-38-3	HMDB0030831	-	-	-	-
Alternariol monomethyl ether	3.619	273.093	8268.04	8219.91	19403.1	14992.7	7182.61	9706.4	7634.93	5562.7	2259.06	4877.01	340.216	5878.45	21719	20669.1	21115.5	--	--	--	--	--	-	-	-	-
Aluminum triacetylfusarinin c [m+al-2h]	4.144	877.402	30534.4	27562.1	28189.2	38265.9	41300.5	41948.5	1185.07	1005.1	696.287	838.822	1554.45	605.06	6178.87	6374.13	6373.69	--	--	--	--	--	-	-	-	-
Amantadine	3.775	135.116	13446.3	11163.4	13578	11919	8880.28	13395.7	11594.4	12631	9188.53	12094.6	33066.5	13987.7	10128.3	11602.9	11620.2	Benzenoids	Benzene and substituted derivatives	Anilides	-	HMDB0245807	-	-	-	-
Amarogentin	5.124	587.192	4798.59	2146.53	6560.01	4020.97	1624.7	5170.15	910.736	1847.93	2282.04	1829.98	2983.62	2077.7	1725.59	1724.81	1596.04	Benzenoids	Benzene and substituted derivatives	Biphenyls and derivatives	-	HMDB0248275	-	-	-	-
Amentoflavone	6.462	539.115	3250.85	3635.96	2221.55	3352.08	3379.22	3644.46	1228.46	1053.55	1031.82	1003.12	2253.31	1022.75	1481.51	1425.64	1481.06	Phenylpropanoids and polyketides	Flavonoids	Biflavonoids and polyflavonoids	1617-53-4	HMDB0030832	-	-	-	-
Ametryne	1.474	228.123	8628.09	9332.18	9174.76	9225.08	9028.6	9018.97	30675.3	29638.7	12729.2	31050.4	48084.8	36185.3	9619.89	9350.95	9189.93	Organoheterocyclic compounds	Triazines	1,3,5-triazines	-	HMDB0248288	-	-	-	-
Amifostine	6.022	215.081	50442.5	17919.9	8217.42	53346.4	7005.99	45739.3	22886.2	12573.5	24572	9732.41	29625.3	9925.56	22318.2	22674.4	22318.9	Organophosphorus compounds	Organothiophosphorus compounds	HASH(0x1f3aa58)	20537-88-6	HMDB0015274	-	-	-	-
Amikacin	6.111	568.258	13998	1799.76	3153.74	17102.4	5601.76	5244.45	1571.61	1145.03	1768.36	1074.83	2448.05	1782.72	3756.07	4321.91	4324.29	Organic oxygen compounds	Organooxygen compounds	Carbohydrates and carbohydrate conjugates	37517-28-5	HMDB0014622	-	-	-	-
Amiloride	4.411	230.069	13333.4	17239.6	21070.6	15615.1	22186	19946.4	58586.1	11407.5	4079.85	34768.1	38490.2	29998.1	12042.8	12041.8	11688.8	Organoheterocyclic compounds	Diazines	Pyrazines	2016-88-8	HMDB0014732	-	-	-	-
Aminoalbendazole sulfone	6.075	479.15	2610.21	1445.22	2452.92	2574.75	2453.39	1339.57	2211	2252.46	1705.4	3283.01	3301	3182.28	1065.17	1070.89	1208.82	--	--	--	--	--	-	-	-	-
Aminophenazone	5.236	232.165	799.422	542.887	711.573	818.306	565.592	597.88	26767.1	4695.94	1013.91	3712.6	1758.25	2493	2565.01	2557.85	2564.99	Organoheterocyclic compounds	Azoles	Pyrazoles	58-15-1	HMDB0015493	-	-	-	-
Amisulpride n-oxide	7.441	386.176	1538.16	952.839	1323.01	1768.24	2314.99	2265.8	2811.17	4428.62	1712.56	2558.99	4068.15	2480.84	1634.87	1686.05	1683.56	--	--	--	--	--	-	-	-	-
Amitriptyline	0.652	278.211	173662	73394.2	73424.6	166989	110783	148573	154975	115513	167431	143657	172857	258462	94109.7	96636	96534.1	Benzenoids	Dibenzocycloheptenes	HASH(0x1ebefa0)	50-48-6	HMDB0014466	-	-	-	-
Amlexanox	3.069	281.101	6205.48	4068.83	5663.52	5540.79	5039.55	4090.31	6124.16	10909	9978.08	5449.96	11283	4915.41	2895.85	2777.97	2896.06	Organoheterocyclic compounds	Benzopyrans	1-benzopyrans	68302-57-8	HMDB0015160	-	-	-	-
Amlodipine	2.883	409.159	7630.43	7067.71	9269.69	10763.9	7295	5816.86	2243.78	3235.24	4404.43	2235.89	5104.91	3206.36	1932.51	1934.4	2076.08	Organoheterocyclic compounds	Pyridines and derivatives	Hydropyridines	88150-42-9	HMDB0005018	-	-	-	-
Ammeline	3.165	255.113	1745.05	4153.26	5370.82	7009.81	5111.46	3136.12	2933.81	4661.78	4786.22	4918.14	6213.91	6020.92	1882.63	2000.85	2007.65	--	--	--	--	--	C08733	ko01120//Microbial metabolism in diverse environments	Global and overview maps	Metabolism
Amphotericin x/b2	0.684	938.501	20927.5	14120.4	12624.2	5773.73	7107.46	11826.4	19980.4	24034.3	12843.2	13549.6	18291.6	22859.4	18703.3	18700.8	18964.7	--	--	--	--	--	-	-	-	-
Ampkinone	4.609	506.184	40162.4	6792.09	38455.9	19039.4	9047.39	5535.48	680.318	528.318	1816.5	274.414	1024.21	456.308	3835.35	3876.97	3857.5	--	--	--	--	--	-	-	-	-
Amprenavir	7.285	528.215	1907.1	17960.4	17251.3	2403.87	1862.02	1751.08	12295.8	8574.39	5065.78	11425	12120.2	11198	10072.5	10072.3	9835.28	Benzenoids	Benzene and substituted derivatives	Benzenesulfonamides	161814-49-9	HMDB0014839	-	-	-	-
Amsacrine	4.18	314.144	11526.7	7747.82	8848.22	14020.5	11115.7	7493.86	5946.88	2847.63	26923.1	2872.9	15042.9	3267.92	5097.51	5018.21	4975.53	Phenylpropanoids and polyketides	Depsides and depsidones	HASH(0x2f49080)	58265-74-0	HMDB0036557	-	-	-	-
Amygdalin	3.974	475.215	40702.3	36273.1	42828.3	54864.6	46473	29399	1707.02	1548.36	3720.72	1323.71	2539.48	1483.96	11188.7	11359.3	11358.7	Organic oxygen compounds	Organooxygen compounds	Carbohydrates and carbohydrate conjugates	29883-15-6	HMDB0035030	C08325	ko01100//Metabolic pathways;ko01110//Biosynthesis of secondary metabolites;ko00460//Cyanoamino acid metabolism	Global and overview maps;Metabolism of other amino acids	Metabolism
Anabaenopeptin a	6.924	844.44	1006.63	996.954	668.805	791.432	1017.41	1260.5	797.348	687.205	454.565	693.461	2156.29	706.171	756.519	771.402	757	--	--	--	--	--	-	-	-	-
Anabaenopeptin b	1.376	837.446	4722.94	6088.68	5207.42	5269.43	5083.02	3849.32	944.213	3454.22	2738.14	4334.11	15767.6	6863.24	2881.75	3447.93	2885.99	--	--	--	--	--	-	-	-	-
Ancymidol	0.62	135.043	23795.4	15724.6	14743.8	21710.9	17461.2	16492.3	83278	65517	61161	64256.5	137881	68402.4	39442.7	39442.6	39093.8	Benzenoids	Phenol ethers	Anisoles	-	HMDB0248390	-	-	-	-
Andrastin a	3.195	504.278	84846.1	58212.8	53784.5	75080	84699.3	95777	4566.54	5164.97	5961.98	4452.39	9599.17	3135.86	23829.1	24658.8	23803.3	--	--	--	--	--	-	-	-	-
Androstan-3-ol-17-one 3-glucuronide	2.592	449.263	4830.21	2830.9	7660.75	1950.13	4183.58	12017.4	10226	25155.1	5963.65	31434.6	13524	2906.12	3943.92	3944.03	4078.24	--	--	--	--	--	-	-	-	-
Anethole	2.18	171.075	3450.14	32955.6	36664.6	1849.33	3415.74	3264.7	15725	33503.8	13884.2	20629.9	27333.3	18298.8	8159.76	8158.98	8479.78	Benzenoids	Phenol ethers	Anisoles	4180-23-8	HMDB0030837	C10428	ko01110//Biosynthesis of secondary metabolites;ko00940//Phenylpropanoid biosynthesis	Biosynthesis of other secondary metabolites;Global and overview maps	Metabolism
Angiotensin iii	0.566	931.514	23522.4	33631.2	24523.5	12183.5	25101.4	28915.9	25126.5	10353.2	5465.13	21758.8	16390.5	15824.3	9756.22	9728.12	8058.27	Organic acids and derivatives	Carboxylic acids and derivatives	Amino acids, peptides, and analogues	12687-51-3	HMDB0001036	-	-	-	-
Anhydrobrazilic acid	6.307	257.055	4266.13	4457.66	3836.11	5055.64	4323.36	4347.76	14359.5	8469.78	5950.46	12665.6	16998.7	9947.77	4243.69	4640.99	4249.98	--	--	--	--	--	-	-	-	-
Anhydrolutein-iii	2.012	550.444	11160.6	9586.46	11697.2	10884.6	10980.6	11270.2	8169.68	4081.55	1377.36	6168.99	4295.36	5348.54	6225.64	6128.13	6126.72	--	--	--	--	--	-	-	-	-
Anilazine	7.036	274.979	4014.1	4313.4	3164.52	4970.33	3840.72	3222.81	2825.77	3230.4	1957.55	1932.25	3846.18	4103.74	4089.86	4092.39	3829.34	Benzenoids	Benzene and substituted derivatives	Aniline and substituted anilines	-	HMDB0248437	-	-	-	-
Aniline	4.767	94.0643	43956.2	56629.9	46915.3	50552.2	60220.1	42534.2	6811.23	1626.03	28689	1025.53	22844.1	1682.47	34704.1	34543.6	34543.4	Benzenoids	Benzene and substituted derivatives	Aniline and substituted anilines	62-53-3	HMDB0003012	C00292	ko01120//Microbial metabolism in diverse environments	Global and overview maps	Metabolism
Anisatin	6.918	351.088	2176.11	8321.41	4254.37	6590.8	3600.09	739.027	10247.9	55331.6	4746.59	6649.52	35624.1	10361.4	5120.07	5086.69	4473.46	Lipids and lipid-like molecules	Prenol lipids	Terpene lactones	-	HMDB0302686	-	-	-	-
Anisomycin	5.809	266.137	3382.92	5483.97	984.698	5423.53	5446.97	4121.42	4916.29	4248.02	2179.55	4095.53	1635.96	4555.91	2243.85	1382.37	2235.9	Benzenoids	Phenol ethers	Anisoles	-	HMDB0243530	-	-	-	-
Anserine	6.217	241.154	83768.6	72606.1	96556.9	89479.3	80691.8	92976.6	34703.3	2494.75	11956.5	4446.6	42215.3	2115.44	28734.3	28754.6	28852.6	Organic acids and derivatives	Peptidomimetics	Hybrid peptides	584-85-0	HMDB0000194	C01262	ko01100//Metabolic pathways;ko00340//Histidine metabolism;ko00410//beta-Alanine metabolism	Amino acid metabolism;Global and overview maps;Metabolism of other amino acids	Metabolism
Antheraxanthin	0.641	585.426	136122	185301	192500	130786	151795	237656	373511	282888	218099	287571	315319	239626	113369	114350	111820	--	--	--	--	--	C08579	ko01100//Metabolic pathways;ko01110//Biosynthesis of secondary metabolites;ko00906//Carotenoid biosynthesis	Global and overview maps;Metabolism of terpenoids and polyketides	Metabolism
Anthothecol	3.584	481.202	73368.5	106112	69708.1	129461	109957	80188.9	3775.35	3565.4	5069.35	3168.2	5015.01	3688.77	20355.2	20186.8	20355.6	--	--	--	--	--	-	-	-	-
Anthralin	3.613	227.091	185592	36020.7	434218	162631	83327.1	77184	5280.03	6382.17	73553.2	4912.29	6585.61	6505.61	39704.1	39698.9	41433.4	Benzenoids	Anthracenes	HASH(0x1069aa8)	-	HMDB0248463	-	-	-	-
Anthranoyllycoctonine	6.46	587.349	1400.55	1729.95	2202.48	1151.94	2184.36	1938.44	4475.89	907.747	918.751	3338.21	21052.4	2067.99	2437.21	2550.21	2438.35	--	--	--	--	--	-	-	-	-
Antibiotic k 252b	3.352	907.277	1867.05	334.84	1198.83	1589.66	1296.85	1627.64	624.341	673.474	861.039	718.706	881.036	782.4	704.227	704.081	692.643	--	--	--	--	--	-	-	-	-
Antipain	4.994	623.371	3389.37	3036.24	3342.15	2929.14	3192.23	2758.66	135.928	77.3344	515.703	149.849	472.751	185.887	915.843	912.359	912.364	--	--	--	--	--	-	-	-	-
Antipyrine	3.894	189.111	3876.61	3393.56	3666.9	4286.59	4128.6	2949.14	3334.61	7667.19	1460.54	542.256	4830.98	2166.44	1042.09	843.523	838.887	Organoheterocyclic compounds	Azoles	Pyrazoles	60-80-0	HMDB0015503	-	-	-	-
Apicidin	3.799	646.374	4480.58	2878.21	3074.33	4342.66	2935.13	4821.69	2006.77	1729.15	1329.45	1595.85	3205.51	1635.41	1513.24	1624.48	1625.95	Organic acids and derivatives	Carboxylic acids and derivatives	Amino acids, peptides, and analogues	-	HMDB0248512	-	-	-	-
Apiole	2.831	208.071	983.199	504.672	15956	523.326	425.7	278.601	755.463	2028	2639.66	2291.57	2153.67	2623.26	2365.83	1666.96	1715.86	Organoheterocyclic compounds	Benzodioxoles	HASH(0x166e0d8)	523-80-8	HMDB0033776	-	-	-	-
Apramycin	3.142	540.303	3565.46	5611.89	5558.49	4260.02	5070.41	5113.93	13125.2	5977.75	2353.5	18035	12803.5	3556.15	4762.9	4968.48	4968.07	Organic oxygen compounds	Organooxygen compounds	Carbohydrates and carbohydrate conjugates	-	HMDB0248529	C01555	ko00524//Neomycin, kanamycin and gentamicin biosynthesis	Biosynthesis of other secondary metabolites	Metabolism
Apratoxin f	3.239	850.404	11495.3	8913.87	20353.5	17290.1	11451.5	9682.3	1064.98	1355.43	1130.75	1352.23	1563.67	1349.51	5345.3	5314.19	4363.43	--	--	--	--	--	-	-	-	-
Aprepitant	6.867	535.171	1253.99	1694.15	1831.75	1943.15	1794.43	1768.86	1533.03	17852.4	1209.99	2430.95	2452.9	6175.93	1960.7	1960.77	1946.03	Organoheterocyclic compounds	Oxazinanes	Morpholines	170729-80-3	HMDB0014811	-	-	-	-
Arachidonic acid (peroxide free)	2.479	305.247	16929.5	10086.5	16555.2	17102.6	14613.8	22331.5	7439.64	7144.03	2523.7	5684.36	9253.87	5263.31	6631.35	6594.2	6923.21	--	--	--	--	--	C00219	ko01100//Metabolic pathways;ko00590//Arachidonic acid metabolism;ko01040//Biosynthesis of unsaturated fatty acids;ko00591//Linoleic acid metabolism;ko07034//Eicosanoids	Global and overview maps;Lipid metabolism;Structure-based classification	Drug Development;Metabolism
Arachidonoyl ethanolamide	2.507	348.273	12813.6	25954.4	14313.8	17310.2	26305.5	20094.4	29363	26845.3	27075.9	26850.5	54645.1	8885.94	13442.9	16696.4	16676.6	Organic nitrogen compounds	Organonitrogen compounds	Amines	94421-68-8	HMDB0004080	-	-	-	-
Arachidonoylthiophosphorylcholine	0.706	784.578	73451.6	49317.1	26733.7	21602	50670.2	69817.7	44714.9	49275.8	21677.8	25067.1	25757.9	29202.1	23183.5	23565.7	24229.3	--	--	--	--	--	-	-	-	-
Arachidonyl trifluoromethyl ketone	8.916	357.248	58565.1	46013.1	47502.9	60677.9	68406.3	71083	15713.1	4408.99	20381.2	14801.3	28891.6	18309.4	17885.5	17892	16828.3	--	--	--	--	--	-	-	-	-
Arachidoyl coenzyme a	8.361	1062.39	468.379	228.045	279.897	332.197	140.933	275.055	638.433	952.876	414.321	943.007	1419.65	1229.19	393.184	392.625	410.719	Lipids and lipid-like molecules	Fatty Acyls	Fatty acyl thioesters	15895-27-9	HMDB0004258	C02041	ko01040//Biosynthesis of unsaturated fatty acids;ko01212//Fatty acid metabolism	Global and overview maps;Lipid metabolism	Metabolism
Arachidoyl ethanolamide	1.067	356.351	123211	85696.8	112513	90387.7	81964.3	83126.9	93207.7	131727	107978	74577.9	88743.1	85843.1	165608	164415	165602	Organic nitrogen compounds	Organonitrogen compounds	Amines	-	HMDB0248559	-	-	-	-
Arborinine	6.067	286.088	6974.94	2591.68	5787.89	6668.41	7894.64	6739.54	3165.26	1741.92	2384.74	1416.65	1571.42	3826.28	2909.29	3140.86	3144.12	Organoheterocyclic compounds	Quinolines and derivatives	Benzoquinolines	5489-57-6	HMDB0030177	-	-	-	-
Arbutin	3.831	295.102	35027.7	12408.3	12866	18575.3	15448.8	84210.2	3014.87	3245.84	2423.5	1971.54	9714.55	2335.59	6468.28	6730.46	6727.46	Organic oxygen compounds	Organooxygen compounds	Carbohydrates and carbohydrate conjugates	497-76-7	HMDB0029943	C06186	ko00010//Glycolysis / Gluconeogenesis	Carbohydrate metabolism	Metabolism
Arcaine	4.861	173.139	106495	159854	117672	155607	216641	53542.5	6646.3	48235.9	9597.1	8765.89	55628.8	2956.01	61482.1	61480.7	60595	--	--	--	--	--	-	-	-	-
Arg-Ala	6.948	246.155	15751.1	23359.8	26162.5	14332.5	27632	26147.1	12861	4736.09	3212.63	5753.51	36337.2	2441.57	14412.7	14947.3	14451.7	Organic acids and derivatives	Carboxylic acids and derivatives	Amino acids, peptides, and analogues	40968-45-4	HMDB0028702	-	-	-	-
Arg-Asn	4.886	289.186	11285.1	19817	14082	10596.3	54535.2	52295.2	11120	4714.42	3145.4	7182.44	11933.2	2703.48	9978.31	10310.9	10314.7	Organic acids and derivatives	Carboxylic acids and derivatives	Amino acids, peptides, and analogues	68040-95-9	HMDB0028704	-	-	-	-
Arg-Glu-Lys	4.787	432.232	61010.7	9521.29	21953.3	60459.7	43818.1	118505	1609.59	2255.95	4907.59	2127.66	2504.59	1737.23	2777.45	2777.43	2782.66	--	--	--	--	--	-	-	-	-
Arg-Gly-Asp	6.841	347.155	6265.24	7414.04	9478.83	7218.99	6270.21	7049.33	2326.72	2249.88	1795.8	2004.42	3802.92	2377.11	2811.49	2753.92	2812.4	--	--	--	--	--	-	-	-	-
Arg-Leu	5.922	288.202	23499.8	32891.6	39957.5	47518.2	39451.4	31571	20644.1	8787.92	4944.52	13146.1	46467.6	4953.56	17847	17845.8	17508.1	Organic acids and derivatives	Carboxylic acids and derivatives	Amino acids, peptides, and analogues	1188-24-5	HMDB0028713	-	-	-	-
Arg-Leu-Lys	6.542	416.285	2377.46	2741.14	3462.2	2499.97	4200.27	3916.86	70682.1	1206.77	1025.58	27435.3	15284.4	6527.92	8193.84	8408.34	8201.36	--	--	--	--	--	-	-	-	-
Arg-Trp-Arg	2.755	259.143	59629.4	2620.84	40452	65720.4	58487.9	46171.5	4382.5	5527.87	1219.92	1293.48	6062.75	3891.89	14346.1	14371.6	14534.1	--	--	--	--	--	-	-	-	-
Arg-Trp-Lys	6.333	245.137	832.355	1637.78	1046.23	1065.77	848.363	701.805	3060.85	2701.76	1795.16	1394.91	4614.85	1326.37	1388.98	953.21	815.638	--	--	--	--	--	-	-	-	-
Argatroban	1.493	509.272	18885.9	10784.1	37400.9	44381.2	27446.5	29409.2	8846.25	11983	10609.6	10461.8	8711.88	9174.61	11770.8	11762.3	12737.3	Organic acids and derivatives	Carboxylic acids and derivatives	Amino acids, peptides, and analogues	74863-84-6	HMDB0014423	-	-	-	-
Arginine	6.875	175.118	69042.4	192012	62819.7	172689	468019	184702	713493	212199	288276	620512	150868	416729	158707	163862	152536	Organic acids and derivatives	Carboxylic acids and derivatives	Amino acids, peptides, and analogues	-	HMDB0303361	-	-	-	-
Arginine conjugated chenodeoxycholic acid	0.662	531.401	25196.3	30778.8	33773.2	48234.7	30743.5	31646	21028.4	19406.6	15232.4	19446.2	22791.7	20852.6	16980.2	16501	16511.8	--	--	--	--	--	-	-	-	-
Arginine conjugated cholic acid	2.811	547.396	17846.5	15092.4	20498	22364.9	20459.9	17253.8	5962.91	5329.99	4248.47	4419.45	5849.37	2655.11	6852	5614.31	5855.72	--	--	--	--	--	-	-	-	-
Argininosuccinic acid	6.775	291.129	26318.6	99364.1	57227.3	9717.22	20918.5	44302.3	4422.7	8061.4	9906.72	4629.14	6602.5	5580.74	13183.6	13279.5	13183.9	Organic acids and derivatives	Carboxylic acids and derivatives	Amino acids, peptides, and analogues	2387-71-5	HMDB0000052	C03406	ko01100//Metabolic pathways;ko01110//Biosynthesis of secondary metabolites;ko01230//Biosynthesis of amino acids;ko00250//Alanine, aspartate and glutamate metabolism;ko00220//Arginine biosynthesis	Amino acid metabolism;Global and overview maps	Metabolism
Aripiprazole	6.338	448.18	11302.1	12454.9	13487.2	14944.6	10865.4	10272.2	3914.88	2540.44	5047.39	2392.4	6724.92	2293.54	4048.53	4045.6	3541.3	Organoheterocyclic compounds	Diazinanes	Piperazines	129722-12-9	HMDB0005042	-	-	-	-
Aristolochic acid	5.27	359.069	4099.02	2355.9	3107.77	4477.39	3430.55	3942.6	20294.1	4521.93	17976.5	7259.36	38522.6	9394.86	1618.55	1618.18	1773.05	Benzenoids	Phenanthrenes and derivatives	Aristolochic acids and derivatives	-	HMDB0248598	-	-	-	-
Arnicolide d	2.119	350.179	28366	25468.1	24113.5	27359.2	19444.9	22811.3	12717.9	14070.7	5512.79	10669.3	674.969	6335.06	10514.9	9497.86	10466.3	--	--	--	--	--	-	-	-	-
Artemisetin	0.621	389.121	23404.8	29498.7	30493.4	114072	57929.8	42657.4	129014	98617.3	36967.5	84491.7	215644	84750.9	65236.7	67488.7	67512.5	Phenylpropanoids and polyketides	Flavonoids	O-methylated flavonoids	479-90-3	HMDB0030095	-	-	-	-
Artemisinic acid	3.407	235.168	34853.7	12911.4	17604.1	24675	27953.7	27640	8251.71	12247.2	11302.2	8339.44	22863.8	9501.08	10513.8	10483.3	11321.5	Lipids and lipid-like molecules	Prenol lipids	Sesquiterpenoids	-	HMDB0248622	-	-	-	-
Artemisinin	0.695	283.152	87993.5	113820	121940	143996	119298	102653	49640.8	54569.6	39764	49983.1	49492.1	50506.8	98604.7	109609	109893	--	--	--	--	--	-	-	-	-
Arthonioic acid	3.707	546.291	3282.83	2533.91	3291.75	1354.13	2537.37	2209.13	1857.51	2750.57	1117.82	1827.44	3235.68	1667.7	1688.78	1441.78	1697.14	--	--	--	--	--	-	-	-	-
Arthrobactin	2.809	953.504	5524.79	3835.65	5723.65	5266.56	3507.69	4173.34	1424.25	1439.8	1497.06	1275.29	1713.58	1436.04	1801.55	1890.66	1815.78	--	--	--	--	--	-	-	-	-
Ascomycin	0.695	756.487	163785	106144	89852.3	101760	79734	87871.2	26039.5	56494.7	63418.7	5263.52	159066	7467.86	55560.7	49009.6	49449.8	Phenylpropanoids and polyketides	Macrolide lactams	HASH(0x243f6e0)	-	HMDB0248652	C12102	ko01052//Type I polyketide structures	Metabolism of terpenoids and polyketides	Metabolism
Asiatic acid	0.685	489.354	27954.7	25717.1	25602.3	22176.5	20822.8	36989.4	27907.9	16362.7	18098.2	16192	16664.1	18137.8	18447.9	19118.5	18442.5	--	--	--	--	--	-	-	-	-
Asiaticoside	3.244	959.515	31767.5	33342.4	46822.5	41339.3	35408.8	27045.7	1858.88	1500.18	2232.74	1647.99	2405.27	1404.13	16553.6	16550.9	15936.8	Lipids and lipid-like molecules	Prenol lipids	Terpene glycosides	16830-15-2	HMDB0036656	-	-	-	-
Asn-Ala-Arg	4.021	360.19	1386.35	1062.41	1897.88	2125.34	1275.81	609.98	1050.12	1876.95	1009.32	1046.09	2841.19	1785.62	1021.44	974.519	1082.92	--	--	--	--	--	-	-	-	-
Asn-Arg	5.931	289.186	3445	6974.8	16036.9	9028.48	20874.5	12281.9	20929.5	27796.1	7542.24	21799.6	20536.6	18868.3	9144.57	9367.55	9284.31	Organic acids and derivatives	Carboxylic acids and derivatives	Amino acids, peptides, and analogues	2478-01-05	HMDB0028725	-	-	-	-
Asn-Asp	7.002	248.087	3260.33	2143.79	3220.96	996.552	3536.95	1316.57	3906.51	5664.5	1127.73	1749.99	9031.76	2666.15	2381.66	1779.42	2402.97	Organic acids and derivatives	Carboxylic acids and derivatives	Amino acids, peptides, and analogues	61365-15-9	HMDB0028727	-	-	-	-
Asn-Gln-Lys	7.021	389.202	1121.05	1552	4478.59	5095.99	6757.25	1473.2	6285.56	2713.33	8866.03	3688.78	22795.1	1857.59	2447.46	2635.14	2631.6	--	--	--	--	--	-	-	-	-
Asn-Gly-Arg	4.882	346.201	3064.32	1104.35	1408.74	2287.35	853.838	3196.66	2683.77	10859.2	944.941	5328.59	8755.88	1706.25	1482.2	1486.73	1486.72	--	--	--	--	--	-	-	-	-
Asn-Gly-Lys	7.595	318.201	5268.86	5547.58	4542.5	3166.43	3404.14	5744.87	57542.9	12524.6	3718.9	40657.4	58246.3	35193.3	11430.9	11992.4	11996	--	--	--	--	--	-	-	-	-
Asn-Leu-Arg	6.565	402.244	7563.04	22003.6	14017.3	7505.11	15173.1	13313.5	11033	2655.68	4083.98	2577.46	33285.1	1426.32	9577.77	6296.46	9566.86	--	--	--	--	--	-	-	-	-
Asn-Lys	7.323	261.154	3990.96	5928.74	6384.42	3623.24	3927.36	5605.79	20241.4	1881.74	2562.87	2101.76	32331	1293.87	7368.42	7515.78	7516.25	Organic acids and derivatives	Carboxylic acids and derivatives	Amino acids, peptides, and analogues	-	HMDB0028736	-	-	-	-
Asn-Lys-Arg	3.971	209.153	93572.7	91349.9	170615	224031	117118	65054.3	2262.3	1820.66	10579	1820.75	4283.85	2194.69	26052.5	26052.3	26169.5	--	--	--	--	--	-	-	-	-
Asn-Phe-Arg	4.332	436.255	2206.85	2628.75	3051.44	2212.88	2789.23	3028.76	1700.4	1966.34	1416.49	1193.54	2706.79	1326.15	1193.61	1204.06	1193.66	--	--	--	--	--	-	-	-	-
Asn-Trp-Arg	6.964	475.237	2675.03	5774.37	3300.15	3652.31	5039.09	6896.59	495.556	2303.57	1739.12	2434.27	1957.13	646.442	1769.47	1771.2	1683.99	--	--	--	--	--	-	-	-	-
Asn-Tyr-Arg	4.948	452.247	3733.16	3932.16	4882.68	2393.28	1932.84	2290.06	3301.43	2786.06	2218.98	1701.27	4270.08	1911.02	1303.74	1393.06	1398.3	--	--	--	--	--	-	-	-	-
Asn-Val-Lys	6.742	360.223	6577.26	10855	13098.6	6897.16	17663.8	9798.66	1539.27	1248.45	894.46	1163.57	10019.9	1752.77	3623.74	3623.85	3565.32	--	--	--	--	--	-	-	-	-
Asp-Ala-Lys	7.578	333.176	2676.16	2585.06	3788.78	3285.37	3267.67	4174.03	5081.4	1777.56	1398.5	1682.49	5945.12	4760.41	3451.82	3965.62	3992.12	--	--	--	--	--	-	-	-	-
Asp-Arg	5.212	272.159	3721.08	7408.46	11459.5	5270.9	9992.86	11818.2	1296.46	2039.98	2069.36	1390.52	1569.15	1799.07	2835.56	2698.39	2834.03	Organic acids and derivatives	Carboxylic acids and derivatives	Amino acids, peptides, and analogues	-	HMDB0028747	C01479	ko01110//Biosynthesis of secondary metabolites;ko00960//Tropane, piperidine and pyridine alkaloid biosynthesis	Biosynthesis of other secondary metabolites;Global and overview maps	Metabolism
Asp-Asn-Lys	7.588	376.183	1554.2	2806.03	1431.08	979.559	2371.8	2630.95	3311.59	1219.4	1302.89	1497.66	1311.18	1967.83	1382.49	1418.74	1539.04	--	--	--	--	--	-	-	-	-
Asp-Asp-Arg	5.916	405.196	3170.04	4120.41	5079.89	3995.25	5634.96	5534.51	1171.53	757.398	879.755	946.64	1590.2	998.356	1972.71	1973.01	1872.19	--	--	--	--	--	-	-	-	-
Asp-Asp-Lys	4.338	189.073	11351.8	7945.27	13652.6	8304.73	8499.03	16634.1	1486.07	5045.03	3959.56	4098.84	4681.04	2790.74	8582.68	8539.91	8540.09	--	--	--	--	--	-	-	-	-
Asp-Gly-Lys	7.532	319.16	5732.91	3993.03	4726.17	5198.27	4775.26	4922.4	4898.69	3090.01	1685.37	6968.55	4132.03	1648.12	3071.5	3206.24	3210.15	--	--	--	--	--	-	-	-	-
Asp-His-Arg	4.456	214.091	11415.5	14537.7	13780.4	11550.9	15579.9	13997.9	54337	10523.3	2590.24	29325.8	65277.4	26176.7	14084.2	14129.4	15748.9	--	--	--	--	--	-	-	-	-
Asp-Ile-Lys	4.493	375.2	11653.8	5252.44	8702.84	13492.3	9612.79	14739	1335.69	653.401	2029.97	263.744	2020.18	380.772	3044.82	3075.83	3045.72	--	--	--	--	--	-	-	-	-
Asp-Leu-Lys	5.955	375.21	4446.39	2273.56	5063.88	2689.56	3061.46	4090.7	1697.37	737.661	580.836	771.875	3607.27	908.859	1222.43	1222.75	1203.89	--	--	--	--	--	-	-	-	-
Asp-Lys-Arg	7.457	418.228	1833.17	2743.28	3802.41	1965.57	4236.7	5212.31	2901.72	2809.31	1668.19	2459.16	4192.35	3150.96	2057.8	2825.84	2826.83	--	--	--	--	--	-	-	-	-
Asp-Trp-Arg	7.159	476.233	2356.87	6698.84	2542.69	2482.2	2839.23	3733.97	2622.22	2786.17	1658.24	2659.62	1785.16	4148.72	1796.61	1160.4	1797.06	--	--	--	--	--	-	-	-	-
Asp-Val-Arg	6.357	389.202	2857.17	11369.1	4642.44	12726.8	19814.6	14351.9	11404.7	2955.59	5304.04	5291.91	45566.7	4632.39	4223.72	4936.55	4988.94	--	--	--	--	--	-	-	-	-
Aspartame	5.666	295.128	1305.42	1465.45	2175.58	49556.8	30781.2	934.762	2324.96	2347.54	7022.78	2371.79	3587.86	1928.38	2452.89	2480.09	2420.91	Organic acids and derivatives	Carboxylic acids and derivatives	Amino acids, peptides, and analogues	22839-47-0	HMDB0001894	-	-	-	-
Aspartate conjugated cholic acid	0.532	1069.62	8823.72	4843.74	6280.88	4506.43	2967.57	2098.21	2939.97	5647.52	4813	4805.01	1617.09	5617.43	1559.83	1569.01	1501.37	--	--	--	--	--	-	-	-	-
Asperosaponin vi	5.456	946.543	6738.37	9487.09	7371.38	7143.31	9386.99	7950.32	3809.24	3673.26	2847.66	4107.33	7580.42	4495.97	2954.75	2854.7	2955.87	--	--	--	--	--	-	-	-	-
Asperuloside acid	1.058	455.133	5443.92	1913.04	4282.61	5996.94	3781.97	8151.39	8449.02	5932.29	27865.6	18493.7	9659.26	13200.6	4839.36	4839.54	4778.75	--	--	--	--	--	-	-	-	-
Astaxanthin	2.658	619.383	5169.54	4157.49	5448.3	5021.14	5468.2	4953.29	4397.34	11162.8	1667.6	2461.67	4079.33	1791.82	3780.71	3809.99	3780.71	Lipids and lipid-like molecules	Prenol lipids	Tetraterpenoids	472-61-7	HMDB0002204	C08580	ko01110//Biosynthesis of secondary metabolites;ko00906//Carotenoid biosynthesis	Global and overview maps;Metabolism of terpenoids and polyketides	Metabolism
Astemizole	2.523	459.272	11744.4	9656.24	12030.7	25189.5	16056.6	15669.5	11613.5	15852.6	2908.16	6172.06	11973.2	5089.49	7961.82	7588.06	7958.62	Organoheterocyclic compounds	Benzimidazoles	HASH(0x1ed0e50)	68844-77-9	HMDB0014775	-	-	-	-
Astragaloside iii	0.716	785.468	16152	13810.2	11012.8	14392.8	14621	12904.5	13601.5	13465.9	13387.1	16218.8	18581.5	11049.2	8218.33	8227.53	7954.96	Lipids and lipid-like molecules	Steroids and steroid derivatives	Steroidal glycosides	-	HMDB0248674	-	-	-	-
Astrasieversianin xv	2.853	923.495	55384.5	71437.9	59085.6	53677.8	42086.6	42175.7	4492.68	3870.57	5246.96	5181.54	2616.3	4678.9	24242	22563.3	24259	--	--	--	--	--	-	-	-	-
Atazanavir	4.337	534.31	7395.48	5520.95	5339.14	12221.9	10442.9	3487.55	10523.7	29237	8400.6	16375.9	10618	23257.1	6314.2	6419.29	6419.06	Organic acids and derivatives	Carboxylic acids and derivatives	Amino acids, peptides, and analogues	198904-31-3	HMDB0015205	-	-	-	-
Atglistatin	3.808	567.348	2340.01	1933.85	2131.75	2451.21	2757.81	2177.01	6574.78	6216.85	972.739	6563.01	4372.41	4795.28	1804.18	1835.5	1805.08	Benzenoids	Benzene and substituted derivatives	Biphenyls and derivatives	-	HMDB0248698	-	-	-	-
Atovaquone	6.701	367.119	83085.3	47198.5	73285.3	55532.2	42606.4	73915.2	31774.7	111016	35662.2	8513.7	51513.4	23544.3	45702.9	45846.5	42239.9	Benzenoids	Naphthalenes	Naphthoquinones	95233-18-4	HMDB0015249	-	-	-	-
Atraton	2.369	212.163	11070.8	14326.7	6062.93	8670.38	7026.47	15320.2	12070.3	16464.3	10477.3	9579.47	9866.45	13793.2	10215	10558.6	10556.7	Organoheterocyclic compounds	Triazines	Aminotriazines	-	HMDB0248713	-	-	-	-
Aucubin	4.175	369.117	18888.6	9440.45	11371.2	22344.4	14179.1	13343.6	5185.02	2185.9	5143.03	1832.02	6465.01	2187.11	4694.45	4811.46	4694.22	Lipids and lipid-like molecules	Prenol lipids	Terpene glycosides	479-98-1	HMDB0036562	-	-	-	-
Auranofin	6.959	499.078	36876.8	2475.31	3434.8	4613.2	3236.45	21497.1	2584.49	6253.45	4149.92	2083.98	6798.6	2008.42	5158.71	3066.69	5102.26	Organic acids and derivatives	Carboxylic acids and derivatives	Tetracarboxylic acids and derivatives	34031-32-8	HMDB0015130	-	-	-	-
Auriculasin	5.159	403.135	6082.56	2892.61	2504.24	3383.91	2481.8	2265.05	1178.57	1071.83	2809.7	972.3	1669.12	1507.32	916.808	935.17	1146.78	--	--	--	--	--	-	-	-	-
Aurofusarin	3.098	571.102	1181.1	1247.77	1049.8	1647.15	1325.61	1571.42	1418.92	1285.1	1210.23	951.989	1163.17	1642.03	1305.38	1305.52	1333.21	--	--	--	--	--	-	-	-	-
Austin	7.13	501.218	1771.37	1299.76	2741.16	1776.99	1898.61	6129.35	1972.44	2215.41	1682.48	1883.54	2864.96	1984.57	1729.71	1744.87	1718.82	Organic acids and derivatives	Carboxylic acids and derivatives	Tetracarboxylic acids and derivatives	61103-89-7	HMDB0034463	-	-	-	-
Avermectin b1a	3.832	873.48	3506.58	2137.44	3069.96	3891.76	3844.55	3765.68	915.877	827.382	559.485	890.523	1136.33	887.156	951.446	951.481	986.018	--	--	--	--	--	C11983	ko01100//Metabolic pathways;ko01110//Biosynthesis of secondary metabolites	Global and overview maps	Metabolism
Azaconazole	5.919	302.026	27495	18832.3	24182.4	38186	25235	45843.9	3458.5	1997.65	2466.27	3156.22	7903.77	4551.61	3882.84	3873.71	3873.71	--	--	--	--	--	-	-	-	-
Azadirachtin	2.622	721.268	3609.13	3721.01	3620.89	9565.63	3151.56	3787.26	2842.14	5789.08	3675.1	4249.09	2568.03	6754.73	3722.87	3555.07	3846.38	Lipids and lipid-like molecules	Prenol lipids	Diterpenoids	-	HMDB0248760	C08748	ko01062//Biosynthesis of terpenoids and steroids;ko00996//Biosynthesis of various alkaloids	Biosynthesis of other secondary metabolites;Chemical structure transformation maps	Metabolism
Azadirachtin a	5.718	525.192	5959.92	5926.25	4789.64	9538.94	7097.94	2906.36	7994.19	36511.7	9679.55	19243.5	10421.2	22382.2	5251.98	5284.9	5268.75	--	--	--	--	--	C08748	ko01062//Biosynthesis of terpenoids and steroids;ko00996//Biosynthesis of various alkaloids	Biosynthesis of other secondary metabolites;Chemical structure transformation maps	Metabolism
Azadirachtin b	4.019	645.27	4076.13	2012.25	9277.1	3158.76	3904.67	5412.3	4657.07	3640.27	1228.68	2017.92	12464	2011.3	2217.17	2633.38	2223.29	--	--	--	--	--	-	-	-	-
Azamethiphos	7.033	324.97	1176.95	1067.35	954.412	1083.24	1172.01	1416.12	528.352	464.567	1001.29	415.901	610.258	338.714	1557.68	1557.14	1523.43	Organoheterocyclic compounds	Oxazolopyridines	HASH(0x2420058)	-	HMDB0248763	-	-	-	-
Azatadine	5.02	291.202	1345.15	1246.11	1179.13	1550.8	1465.03	1573.79	10390.6	6888.93	1240.84	6062.31	16539.3	1823.11	2204.37	2250.53	2206.1	Organoheterocyclic compounds	Benzocycloheptapyridines	HASH(0x1ed00d0)	3964-81-6	HMDB0014857	-	-	-	-
Azathioprine	6.501	278.068	2062.98	1777.67	2000.59	1974.46	1867.47	2246.36	11987.8	9820.46	4783.92	8613.52	14029.8	9047.48	3927.99	3896.92	3871.93	Organosulfur compounds	Thioethers	Aryl thioethers	446-86-6	HMDB0015128	-	-	-	-
Azinphos-methyl	6.491	318.058	4745.76	1713.77	5625.51	4992.54	2214.26	1914.4	5109.1	5556.64	2284.01	3513.69	4983.71	857.48	1713.73	1714.28	1861.03	Organoheterocyclic compounds	Benzo-1,2,3-triazines	Benzotriazine organothiophosphates	-	HMDB0248807	-	-	-	-
Azocyclotin	2.699	438.209	1698.72	5104.82	1912.99	5209.44	3626.67	3817.15	2965.27	2885.34	5809.04	2422.67	5013.59	3493.73	2963.92	2878.69	2963.65	--	--	--	--	--	-	-	-	-
Azoxystrobin	6.624	426.123	646.121	445.356	1008.22	1359.25	1611.95	913.982	766.659	802.128	752.008	706.296	1116.69	668.175	697.11	851.527	696.872	Benzenoids	Benzene and substituted derivatives	Phenyl-beta-methoxyacrylates	-	HMDB0248818	-	-	-	-
Aztreonam	7.663	436.083	1187.01	938.955	1254.18	1477.8	1629.28	1330.92	845.39	1566.55	846.908	715.629	1249.54	948.598	586.764	571.043	570.164	Organoheterocyclic compounds	Lactams	Beta lactams	78110-38-0	HMDB0014499	-	-	-	-
B-pentasaccharide	7.8	835.267	1095.83	792.124	970.163	1105.77	916.412	827.723	1272.14	852.325	1866.26	4902.14	3388.48	1527.09	807.146	807.247	816.157	--	--	--	--	--	-	-	-	-
Baccatin iii	0.695	387.18	1.48027e+06	1.42543e+06	1.07852e+06	1.20621e+06	1.07417e+06	1.17751e+06	1.20051e+06	1.32949e+06	1.39494e+06	959877	1.02444e+06	961488	865969	871816	871815	Lipids and lipid-like molecules	Prenol lipids	Diterpenoids	-	HMDB0248838	C11900	ko01100//Metabolic pathways;ko01110//Biosynthesis of secondary metabolites;ko00904//Diterpenoid biosynthesis	Global and overview maps;Metabolism of terpenoids and polyketides	Metabolism
Bacoside x	3.038	881.488	12992	11183.1	11257.5	20179.5	16324.4	9484.6	541.849	685.436	483.647	931.852	598.068	950.523	1025.9	524.116	479.908	--	--	--	--	--	-	-	-	-
Baicalein	3.871	271.08	35670.2	5769.84	16834	31958.6	27194.2	42625.1	1368.21	2014.7	2531.75	2824.54	3301.9	1870.15	2766.77	2778.85	2978.22	--	--	--	--	--	-	-	-	-
Baicalin	3.805	447.091	627257	171350	283728	545117	475122	832373	3945.94	2974.83	13494.8	3555.11	3896.65	3456.53	83204.6	85054.5	88841.1	Phenylpropanoids and polyketides	Flavonoids	Flavonoid glycosides	21967-41-9	HMDB0041832	-	-	-	-
Bassanolide	1.138	926.621	4890.62	7802.84	5061.64	6522.97	5707.88	6893.74	9733.37	8144.97	6927.31	9337.8	8586.9	7328.09	4164.1	4106.22	4106.49	--	--	--	--	--	-	-	-	-
Bata-carotene	1.031	536.867	972.849	715.865	1513.2	2798.31	921.73	403.836	1101.24	4400.33	973.94	2226.07	1871.4	1571.56	674.661	651.003	576.067	--	--	--	--	--	C02094	ko01100//Metabolic pathways;ko01110//Biosynthesis of secondary metabolites;ko01060//Biosynthesis of plant secondary metabolites;ko01070//Biosynthesis of plant hormones;ko01062//Biosynthesis of terpenoids and steroids;ko00906//Carotenoid biosynthesis	Chemical structure transformation maps;Global and overview maps;Metabolism of terpenoids and polyketides	Metabolism
Bathocuproine	5.033	361.171	2250.71	1873.28	992.559	780.51	2589.06	2592.23	1881.22	3392.95	1312.49	2075.56	3405.38	1649.43	1340.94	1341.08	1359.09	--	--	--	--	--	-	-	-	-
Bathophenanthroline	6.596	333.129	7580.62	5501.55	6171.74	5934.75	6724.32	7752.66	5183.3	4518.93	2511.36	3495.19	8527.75	3352.03	2779.53	2786.85	2741.06	Organoheterocyclic compounds	Quinolines and derivatives	Phenylquinolines	-	HMDB0246617	-	-	-	-
Batimastat	3.599	478.169	44515.4	19605	30715.1	44096.3	34226.2	43842.4	1512.19	1313	4891	3922.92	5304.9	2032.82	8612.55	5290.29	8633.12	Organic acids and derivatives	Carboxylic acids and derivatives	Amino acids, peptides, and analogues	-	HMDB0248881	-	-	-	-
Bavachalcone	3.127	339.288	8775.3	5117.72	10638	7845.22	10147.8	8307.46	8624.5	12880.6	6707.91	7521.36	2396.7	5358.72	4411.13	3792.15	3797.89	Phenylpropanoids and polyketides	Linear 1,3-diarylpropanoids	Chalcones and dihydrochalcones	-	HMDB0248885	-	-	-	-
Becatecarin	7.123	669.182	5589.67	1873.15	3371.41	4208.15	2862.21	4138.4	2797.07	1541.78	2583.91	4020.98	4073.14	5819.19	2682.41	2681.24	2053.6	Organoheterocyclic compounds	Indoles and derivatives	Carbazoles	-	HMDB0248919	-	-	-	-
Beclomethasone	2.292	409.182	54070.5	62768.9	63010.8	82475.7	63534.3	40394.2	5394.95	6507.34	35417.6	4297.46	9190.15	5492.33	45194.9	45223.3	49559.7	Lipids and lipid-like molecules	Steroids and steroid derivatives	Hydroxysteroids	-	HMDB0248924	-	-	-	-
Beclomethasone 21-propionate	6.371	465.205	2663.61	2181.42	2327.77	2617.18	2218.84	770.305	2265.67	1535.67	1328.48	2477.25	2119.51	1826.25	1554.35	1555.38	1579.08	--	--	--	--	--	-	-	-	-
Bendroflumethiazide	7.268	422.035	5451.79	4639.57	4043.73	5365.56	5365.49	8314.15	1983.68	762.587	557.987	668.86	1291.09	1389.48	1773.3	1773.45	1760.38	Organoheterocyclic compounds	Thiadiazines	Benzothiadiazines	73-48-3	HMDB0014580	-	-	-	-
Benfluralin	7.083	336.121	9202.94	9228.93	14390.3	18542.1	12411.1	8402.93	1486.94	3279.07	850.518	1590.23	685.97	1925	1884.54	2940.11	2978.45	Benzenoids	Benzene and substituted derivatives	Aniline and substituted anilines	-	HMDB0248950	-	-	-	-
Benfuresate	4.949	163.095	28332.5	10368.8	15174.4	22750.9	18473.7	33497.2	87275.9	534.686	3110.37	124942	134323	414.485	3425.57	3543.26	3541.75	--	--	--	--	--	-	-	-	-
Bensulide	3.257	420.067	166554	67621.9	57383.4	187385	188987	128623	1185.49	1462.79	6595.12	1140.96	1544.97	1346.83	72880.3	76674.9	76649.6	Benzenoids	Benzene and substituted derivatives	Benzenesulfonamides	-	HMDB0248962	-	-	-	-
Benthiavalicarb-isopropyl	1.194	116.07	17442	6372.9	12867	7821.85	6948.85	8446.53	142137	466783	46902	160405	142067	112322	64217.6	63677.5	64215	--	--	--	--	--	-	-	-	-
Benz[a]anthracene	4.506	228.09	7987.36	9063.25	8731.29	13547.7	17060.9	11664.8	3216.89	2944.68	5287.39	7952.92	4947.24	6837.7	8238.78	8215.51	7977.45	Benzenoids	Phenanthrenes and derivatives	HASH(0x24127f0)	-	HMDB0248969	-	-	-	-
Benz[c]acridine	4.15	230.083	1359.98	1452.93	1359.37	1245.66	1291.58	1059.33	2633.15	187.832	1699.64	3426.96	3830.45	2893.43	1101.36	916.304	944.837	--	--	--	--	--	-	-	-	-
Benzalkonium chloride (c12)	2.199	304.299	14358.3	30087	68036.6	120280	11729.5	21931.2	23855.2	28025.7	15559.2	57013	18942.2	12691.8	21168.9	22141.3	22201.8	--	--	--	--	--	C06523	ko01060//Biosynthesis of plant secondary metabolites;ko01066//Biosynthesis of alkaloids derived from terpenoid and polyketide	Chemical structure transformation maps	Metabolism
Benzamide, 3-(dimethylamino)-n-[3-[(4-hydroxybenzoyl)amino]-4-methylphenyl]-	6.148	390.187	1980.64	885.087	2273.45	3316.44	3826.93	3533.84	1829.91	769.454	1086.25	1764.5	3983.35	1732.92	1859.28	1849.61	2004.1	--	--	--	--	--	-	-	-	-
Benzamide, 4-[4-(1,3-benzodioxol-5-yl)-5-(2-pyridinyl)-1h-imidazol-2-yl]-	5.054	385.145	5557.67	5143.44	4715.7	6335.67	7233.33	5042.64	2911.76	3763.2	1513.59	1969.11	3680.82	2357.03	3309.63	3090.25	3295.56	--	--	--	--	--	-	-	-	-
Benzamide, 4-chloro-n-[2-[[5-(trifluoromethyl)-2-pyridinyl]sulfonyl]ethyl]-	6.556	393.028	6472.15	6804.14	5879.45	8251.15	7640.33	11277.3	1008.43	1078.73	675.033	1355.43	785.787	1555.68	1372	1375.22	1410.33	--	--	--	--	--	-	-	-	-
Benzamide, n-(5z,8z,11z,14z)-5,8,11,14-eicosatetraen-1-yl-4-hydroxy-	1.803	290.268	147381	187593	134652	145941	118457	336168	179242	289831	133626	221447	130181	169361	76370.6	76368.7	75999.3	--	--	--	--	--	-	-	-	-
Benzamide, n-[2-(dimethylamino)ethyl]-n-methyl-4-[[[[4-[4-(4-morpholinyl)-7-(2,2,2-trifluoroethyl)-7h-pyrrolo[2,3-d]pyrimidin-2-yl]phenyl]amino]carbonyl]amino]-	3.153	625.264	112428	48597.2	167195	78159.5	56911.9	95614.4	5937.46	5555.94	7287.78	8222.14	7331.99	10381.3	27766.9	28219.5	28946.1	--	--	--	--	--	-	-	-	-
Benzamide, n-[2-[[(3r)-1-[trans-4-hydroxy-4-(6-methoxy-3-pyridinyl)cyclohexyl]-3-pyrrolidinyl]amino]-2-oxoethyl]-3-(trifluoromethyl)-	5.577	188.128	287.918	363.409	338.551	276.385	246.96	287.086	5011.86	10665.1	5936.84	15186.3	1894.95	12525.1	2907.44	1616.66	1703.71	--	--	--	--	--	-	-	-	-
Benzamide, n-[5-[2-(3,5-dimethoxyphenyl)ethyl]-1h-pyrazol-3-yl]-4-[(3r,5s)-3,5-dimethyl-1-piperazinyl]-, rel-	2.831	486.267	10994.6	10327.1	2683.58	14409.2	23922.4	17642.1	30417.7	41924.4	9542.35	33108.2	47682.5	23391.5	9962.49	9974.69	5526.67	--	--	--	--	--	-	-	-	-
Benzeneacetamide, n-[(1s)-2-[[(3s)-2,3-dihydro-1-methyl-2-oxo-5-phenyl-1h-1,4-benzodiazepin-3-yl]amino]-1-methyl-2-oxoethyl]-3,5-difluoro-	6.095	473.197	11935	9343.56	9183.41	18782.5	16071.5	10159.2	2003.48	1167.17	4228.84	1040.4	2187.71	2051.09	5221.95	5058.07	5059.04	--	--	--	--	--	-	-	-	-
Benzeneacetic acid, 3-[3-[[[2-chloro-3-(trifluoromethyl)phenyl]methyl](2,2-diphenylethyl)amino]propoxy]-	3.589	582.203	3054.75	4079.9	3822.45	4256.89	2211.59	2516.63	1309.17	1355.12	1046.27	730.016	1652.83	1399.63	2448.01	2818.66	2460.11	--	--	--	--	--	-	-	-	-
Benzeneacetonitrile, .alpha.-[amino[(4-aminophenyl)thio]methylene]-2-(trifluoromethyl)-	5.298	336.07	4340.14	3229.76	4750.54	3870.7	2889.89	5087.85	4150.67	4032.06	2450.86	1951	4218.29	2392.35	2920.66	2920.64	2910.7	--	--	--	--	--	-	-	-	-
Benzeneethanamine, 2,5-dimethoxy-4-(trifluoromethyl)-	3.808	250.106	10335.5	6855.81	7429.03	9338.91	8209.95	7894.44	7217.9	6742.86	3245.69	12215.5	6794.39	2458.06	6200.28	6124.55	6200.42	--	--	--	--	--	-	-	-	-
Benzeneethanamine, 2,5-dimethoxy-n-[(2-methoxyphenyl)methyl]-4-nitro-	5.162	369.119	23974.6	5142.64	70659.5	24384.9	19437	8774.06	2403.34	2056.93	1033.59	1826.9	2234.38	2083.04	9402.58	9330.97	9402.47	--	--	--	--	--	-	-	-	-
Benzeneethanamine, 4-bromo-2,5-dimethoxy-n-[(2-methoxyphenyl)methyl]-	4.378	380.076	1357.21	1946.72	1146.34	866.579	958.082	1660.01	1604.55	1869.56	1284.93	1158.34	1427.77	1185.04	3210.01	3166.81	3204.66	--	--	--	--	--	-	-	-	-
Benzenemethanol, .alpha.-[(1r)-1-(methylamino)propyl]-, (.alpha.s)-rel-	3.476	180.137	3243.59	59425.4	1741.53	406.615	2383.76	2018.39	107005	37142.1	12451.3	19137.8	89463.6	29326.9	15340.6	15236.1	15236.2	--	--	--	--	--	-	-	-	-
Benzenepropanamide, n-(6-chloro-2-benzothiazolyl)-3,4-dimethoxy-	6.557	377.055	4930.88	3358.25	4068.05	6819.41	4546.9	6290.79	1927.78	1917.05	341.586	1639.66	2611.34	2189.15	2228.08	2414.34	2229.7	--	--	--	--	--	-	-	-	-
Benzenepropanoic acid, 5-(3-carboxybenzoyl)-2-[[(5e)-6-(4-methoxyphenyl)-5-hexen-1-yl]oxy]-	0.641	503.189	76221.7	68497.8	114181	238766	116385	168139	7322.09	3577.66	3943.5	6354.26	11729.9	5312.76	54433.6	56336.3	54446.3	--	--	--	--	--	-	-	-	-
Benzenesulfonamide, n-(1,1-dimethylethyl)-3-[[5-methyl-2-[[4-(4-methyl-1-piperazinyl)phenyl]amino]-4-pyrimidinyl]amino]-	7.122	454.193	3850.11	3607.85	3813.75	3884.2	3938.41	3776.86	3344.66	4263.84	4934.88	1847.77	5887.82	4378.4	1816.84	2837.28	2816.52	--	--	--	--	--	-	-	-	-
Benzenesulfonamide, n-[2-[[[3-(4-chlorophenyl)-2-propen-1-yl]methylamino]methyl]phenyl]-n-(2-hydroxyethyl)-4-methoxy-	5.339	501.158	2225.82	610.722	2421.13	2354.97	1467.75	1484	877.12	1029.53	669.388	673.906	1411.83	742.659	808.519	812.289	795.919	--	--	--	--	--	-	-	-	-
Benzenesulfonamide, n-[5-[(4-methoxyphenyl)methyl]-1,3,4-thiadiazol-2-yl]-	7.952	723.098	2300.1	3486.53	2868.31	3819.13	2804.09	1660.49	474.715	683.95	492.867	532.898	584.486	449.929	859.164	826.011	857.176	--	--	--	--	--	-	-	-	-
Benzenesulfonamide, n,n'-(dithiodi-2,1-ethanediyl)bis[2,5-dichloro-	7.001	572.867	3240.44	3789.15	6049.05	2634.98	2844.97	3638.53	1428.98	216.339	210.609	35.7832	1853.37	601.213	1043.89	1001.09	958.184	--	--	--	--	--	-	-	-	-
Benzo[6,7]cyclohepta[1,2-c]pyrazole-3-carboxamide, 8-chloro-1-(2,4-dichlorophenyl)-1,4,5,6-tetrahydro-n-1-piperidinyl-	5.758	389.023	11402.9	5886.76	8142.39	18823.1	10540.3	9268.72	1094.5	687.558	1068.6	363.947	3137.88	517.129	1739.07	1738.74	1806.41	--	--	--	--	--	-	-	-	-
Benzo[h]-1,6-naphthyridin-2(1h)-one, 1-[4-[4-(1-oxopropyl)-1-piperazinyl]-3-(trifluoromethyl)phenyl]-9-(3-quinolinyl)-	5.968	608.227	1064.53	965.817	1225.07	1285.09	1095.69	1144.94	794.43	951.301	755.683	13732.3	1326.13	8669.09	1749.13	1772.53	1772.58	--	--	--	--	--	-	-	-	-
Benzobicyclon	4.388	411.066	1154.97	3291.67	672.904	1526.66	931.152	2085.54	1098.21	985.901	7916.15	873.297	1320.42	1389.82	2482.68	2505.52	2505.58	--	--	--	--	--	-	-	-	-
Benzoic acid, 2-(diphenylphosphino)-4-[21-[(3as,4s,6ar)-hexahydro-2-oxo-1h-thieno[3,4-d]imidazol-4-yl]-1,17-dioxo-6,9,12-trioxa-2,16-diazaheneicos-1-yl]-, methyl ester	4.991	815.3	2248.72	791.235	1042.72	3609.65	2001.69	2341.63	389.517	406.013	481.897	259.949	725.948	446.439	458.209	472.892	458.118	--	--	--	--	--	-	-	-	-
Benzoic acid, 2-[(2-bromophenyl)methoxy]-	7.707	328.957	7452.46	18250.3	17596.2	4528.01	7462.97	4090.51	3827.4	3839.78	3919.85	4211.42	3947.63	4029.89	4096.08	3975.81	3977.09	--	--	--	--	--	-	-	-	-
Benzoic acid, 2-fluoro-	7.051	141.017	13801.2	10071.4	10032.4	10734.2	9292.04	13275.9	799.637	873.043	2079.96	960.34	974.092	1049.97	3979.31	3975.88	3702.39	--	--	--	--	--	C02359	ko01100//Metabolic pathways;ko01120//Microbial metabolism in diverse environments	Global and overview maps	Metabolism
Benzoic acid, 2-hydroxy-4-[[2-[[(4-methylphenyl)sulfonyl]oxy]acetyl]amino]-	5.793	366.078	7304.13	6049.46	7033.04	10317.6	6360.4	6314.69	5292.51	5747.77	4229.5	2990.3	9630.57	3625.34	5980.77	5969.94	6000.15	--	--	--	--	--	-	-	-	-
Benzoic acid, 4-[[(5,6,7,8-tetrahydro-5,5,8,8-tetramethyl-2-naphthalenyl)amino]carbonyl]-	4.749	352.174	9935.69	9033.67	10740.6	7320.28	5917.39	7590.4	17483.7	57117	21995.2	76045.7	10305.2	88728.2	8881.8	9573.84	8879.94	--	--	--	--	--	-	-	-	-
Benzoic acid, 4-[4-[[5-(4,5-dimethyl-2-nitrophenyl)-2-furanyl]methylene]-4,5-dihydro-3-methyl-5-oxo-1h-pyrazol-1-yl]-	6.616	446.148	2668.24	1184.89	3252.37	1828.22	3049.49	2942.51	2620.32	2821.67	2717.28	2650.92	811.205	2894.58	2339.16	2386.11	2339.13	--	--	--	--	--	-	-	-	-
Benzoic acid, 4-hydroxy-3-[[2-(4-tricyclo[3.3.1.1(3,7)]dec-1-ylphenoxy)acetyl]amino]-, methyl ester	3.537	436.216	14521	10355.6	10498	11593.1	9980.14	6255.98	1583.73	1510.06	6717.98	1329.48	2064.45	1268.31	3612.16	3538.24	3540.43	--	--	--	--	--	-	-	-	-
Benzophenone-2	4.422	247.057	20919.1	9014.81	6306.07	11757	1460.52	2351.11	634.323	1101.87	690.063	585.978	964.325	983.926	3051.2	3038.69	3005.24	Benzenoids	Benzene and substituted derivatives	Benzophenones	-	HMDB0244537	C06335	ko01120//Microbial metabolism in diverse environments	Global and overview maps	Metabolism
Benzoximate	7.896	386.091	3411.81	2814.23	2121.64	3646.25	737.928	1878.79	2285.85	1513.79	1215.16	8459.06	7964.81	20646.9	4013.65	4120.12	4247.33	--	--	--	--	--	-	-	-	-
Benzoylcholine	2.906	208.132	124108	23163.9	51526.7	123988	135470	138991	2676.78	3536.19	36536.5	5085.63	5149.38	2428.18	36748.4	36373.2	36372.4	--	--	--	--	--	-	-	-	-
Benzoylecgonine	6.392	290.134	59010.8	34242.6	29133.4	23700.9	13771.8	24811.4	108227	323962	103146	186541	235712	138624	43023.5	43321.2	43320.7	Benzenoids	Benzene and substituted derivatives	Benzoic acids and derivatives	-	HMDB0242697	-	-	-	-
Benzoylhypaconine	0.609	574.276	4860.49	5330.05	4929.86	4993.04	6893.73	5409.08	63269.7	9258.74	9883.64	16455.6	162751	30314	13685.8	13693	12722.5	Lipids and lipid-like molecules	Prenol lipids	Diterpenoids	-	HMDB0249052	-	-	-	-
Benzoylstaurosporine	2.799	571.216	2427.36	2066.42	2542.15	2925.91	2440.11	2409.33	6501.67	3128.87	6035.89	2454.39	9625.75	3689	2018.67	2019.1	2065.26	Organoheterocyclic compounds	Indoles and derivatives	Carbazoles	-	HMDB0249058	-	-	-	-
Benzyl butyl phthalate	3.857	335.13	51100.6	28823.5	36596.4	57527.9	38269	22453.2	3819.18	3661.79	10432.9	2197.49	5955.31	2534.37	16217.8	16122.9	16123.1	Benzenoids	Benzene and substituted derivatives	Benzoic acids and derivatives	-	HMDB0249068	-	-	-	-
Benzyl nicotinate	2.826	214.073	4094.77	2882.43	6656.04	7221.37	7094.62	2006.47	5210.2	4001.42	1866.83	2986.99	4177	1077.78	3833.51	3963.75	3830.79	Benzenoids	Benzene and substituted derivatives	Benzyloxycarbonyls	-	HMDB0249074	-	-	-	-
Benzylpenicillin	4.877	335.099	5634.33	5085.82	1694	5527.96	5306.89	2065.45	8328.89	20601.9	4762.66	3587.02	14773.5	3215.4	4322.61	4322.68	4347.94	Organic acids and derivatives	Carboxylic acids and derivatives	Carboxylic acid derivatives	2349-07-07	HMDB0037849	-	-	-	-
Berberine chloride	0.818	372.106	5481.09	4742.36	4111.4	7690.24	3373.32	6931.93	6893.34	5326.14	4711.58	4006.73	7873.02	4085.99	3298.62	3945.23	3077.16	--	--	--	--	--	-	-	-	-
Bergaptol	5.706	405.054	10526.2	5731.24	6617.64	11722.3	8490.52	10882.5	4395.69	8414.96	2561.12	2658.47	7449.81	6095.25	2224.51	2187.3	2187.09	Phenylpropanoids and polyketides	Coumarins and derivatives	Furanocoumarins	486-60-2	HMDB0013679	C00758	ko01110//Biosynthesis of secondary metabolites;ko01061//Biosynthesis of phenylpropanoids;ko00999//Biosynthesis of various plant secondary metabolites	Biosynthesis of other secondary metabolites;Chemical structure transformation maps;Global and overview maps	Metabolism
Berkeleyacetal a	7.089	473.221	4423.43	2496.02	3391.16	2196.22	3456.3	3278.53	2316.45	2135.87	2256.24	2476.42	3945.3	1284.49	2187.75	2157.63	2157.66	--	--	--	--	--	-	-	-	-
Beta-echinenone	3.016	551.427	12751.4	6047.92	8965.63	14762.3	13439.5	9236.51	2267.53	2412.57	1585.59	2735.25	2409.77	1770.75	1720.98	1824.04	1720.95	--	--	--	--	--	C08592	ko01110//Biosynthesis of secondary metabolites;ko00906//Carotenoid biosynthesis	Global and overview maps;Metabolism of terpenoids and polyketides	Metabolism
Beta-hydroxybutyrate	6.15	87.0435	113951	146788	176530	169983	110021	87925.1	34867.1	24890.1	61627.8	30993.4	25505.5	24502.4	86316.1	85359.8	85389.2	--	--	--	--	--	C01089	ko01100//Metabolic pathways;ko00650//Butanoate metabolism	Carbohydrate metabolism;Global and overview maps	Metabolism
Betaine	4.506	118.085	28265.6	14913	23291.6	13432.1	11958.3	13099.6	2.16159e+06	2.93198e+06	472834	1.06428e+06	2.61757e+06	1.02462e+06	399476	403055	402035	Organic acids and derivatives	Carboxylic acids and derivatives	Amino acids, peptides, and analogues	6915-17-9	HMDB0000043	C00719	ko01100//Metabolic pathways;ko02010//ABC transporters;ko00260//Glycine, serine and threonine metabolism	Amino acid metabolism;Global and overview maps;Membrane transport	Environmental Information Processing;Metabolism
Betaine aldehyde	3.203	162.112	5232.01	3663.56	6499.57	8299.96	5066.84	3647.4	5024.55	4324.4	1441.93	4724.19	3268.83	2341.47	1694.87	1612.57	1968.09	Organic nitrogen compounds	Organonitrogen compounds	Quaternary ammonium salts	7418-61-3	HMDB0001252	C00576	ko01100//Metabolic pathways;ko00260//Glycine, serine and threonine metabolism	Amino acid metabolism;Global and overview maps	Metabolism
Betamethasone 17-valerate	2.528	477.282	19409.1	15048.7	20384.5	38054.9	22588	26869.1	41705.9	71790.3	4206.96	27078.6	68627.2	10536.4	17492.7	17325.3	17651.5	--	--	--	--	--	-	-	-	-
Betamethasone dipropionate	7.385	505.261	1207.34	2158.45	2800.29	2085.87	1640.22	1569.54	1018.99	796.398	437.879	714.96	1090.21	752.408	1038.89	1090.78	1014.58	--	--	--	--	--	-	-	-	-
Betaxolol	4.504	308.215	2153.37	2186.52	1946.41	3660.65	4969.21	2697.08	1366.94	825.263	1796.35	3928.53	619.032	3183.49	2126.57	2127.03	2061.12	Benzenoids	Phenols	Tyrosols and derivatives	63659-18-7	HMDB0014341	-	-	-	-
Betonicine	4.893	160.096	1.40884e+06	1.09432e+06	743136	1.79595e+06	3.53772e+06	2.78818e+06	1.18913e+06	2.08622e+06	2.26916e+06	2.59144e+06	1.12106e+06	2.17409e+06	1.7398e+06	1.72954e+06	1.72942e+06	Organic acids and derivatives	Carboxylic acids and derivatives	Amino acids, peptides, and analogues	515-25-3	HMDB0029412	-	-	-	-
Bezafibrate	6.655	384.113	12374.7	8087.05	11696	24752.9	12065.8	8271.8	9038.76	3278.33	6080.89	2065.21	6902.81	2052.88	4556.45	4340.53	4557.4	Benzenoids	Benzene and substituted derivatives	Phenoxyacetic acid derivatives	41859-67-0	HMDB0015465	-	-	-	-
Bicuculline	0.716	390.08	9617.45	3954.46	11202.2	36478.5	3310.69	16575.8	37969.1	13038.8	2505.62	70055.5	82250.9	39637.1	26536.7	28689.8	28696.1	--	--	--	--	--	C09364	ko07230//GABA-A receptor agonists/antagonists	Target-based classification: Ion channels	Drug Development
Bifenazate	4.963	198.096	16187.8	14910.7	13655.9	26502.2	13395	14128.9	24761.2	18066.8	13710.7	16670	37212.6	14189.8	8321.09	8288.74	10770.9	--	--	--	--	--	-	-	-	-
Bifenthrin	3.258	445.111	13627.7	13837.6	10256.3	14402.6	10936.9	11804.3	7410.5	7342.88	35154	6634.57	7698.98	7086.17	9873.42	9873.49	9736.07	--	--	--	--	--	-	-	-	-
Bifeprunox	5.024	386.178	3065.01	2144.12	2623.01	4171.6	2768.54	2397.38	2650.6	2147.43	1058.47	2362.75	2527.19	2092.74	1721.03	1786.12	1783.71	Benzenoids	Benzene and substituted derivatives	Biphenyls and derivatives	-	HMDB0249198	-	-	-	-
Biflavonoid-flavone base + 3o and flavanone base + 2o + 1meo	5.263	555.145	4153.37	3213.11	5612.6	4494.43	2624.27	4213.53	1915.23	1435.61	1851.57	883.292	1642.63	1754.68	1607.89	1686.11	1683.44	--	--	--	--	--	-	-	-	-
Bilirubin	2.997	602.294	4317.13	3640.25	4167.37	3997.72	3925.08	3565.06	3044.75	11625.1	2165.52	5058.51	4131.51	4088.21	2681.97	2734.24	2561.21	Organoheterocyclic compounds	Tetrapyrroles and derivatives	Bilirubins	69853-44-7	HMDB0240584	C00486	ko01100//Metabolic pathways;ko01110//Biosynthesis of secondary metabolites;ko00860//Porphyrin metabolism	Global and overview maps;Metabolism of cofactors and vitamins	Metabolism
Biliverdin	7.406	583.27	3624.73	2903.97	3645.02	3283.81	2842.11	6185.37	1870.68	871.369	836.557	919.749	3743.68	1102.48	1103.07	1121.94	1121.93	Organoheterocyclic compounds	Tetrapyrroles and derivatives	Bilirubins	114-25-0	HMDB0001008	C00500	ko01100//Metabolic pathways;ko01110//Biosynthesis of secondary metabolites;ko00860//Porphyrin metabolism	Global and overview maps;Metabolism of cofactors and vitamins	Metabolism
Bilobol	4.909	357.21	43006	57143.9	62402.2	7805.51	491.184	8183.83	2280.32	1746.75	4832.65	2037.35	2554.4	2466.96	10277.9	8963.06	10262.3	Benzenoids	Phenols	Benzenediols	22910-86-7	HMDB0030983	-	-	-	-
Biocytin	2.592	373.182	28882.6	47030.4	48288	49861.5	41144.1	33629	4866.46	4470.52	2436.96	3326.01	5405.48	4129.56	23938.4	23954.4	25094.9	Organic acids and derivatives	Carboxylic acids and derivatives	Amino acids, peptides, and analogues	576-19-2	HMDB0003134	C05552	ko01100//Metabolic pathways;ko00780//Biotin metabolism	Global and overview maps;Metabolism of cofactors and vitamins	Metabolism
Biotin n-hydroxysuccinimide ester	4.403	342.118	2392.63	2166.58	1347.95	2033.2	1634.12	2135.63	1363.99	1421.82	1235.91	947.26	1809.4	949.008	1837.75	1628.57	1837.5	--	--	--	--	--	-	-	-	-
Biotin-xx hydrazide	3.228	485.274	123383	91875.1	136990	280630	353588	86663.7	4055.74	3408.03	1966.87	3029.99	6743.98	3414.37	54205.6	53994.6	54205.3	--	--	--	--	--	-	-	-	-
Biphalin	4.254	909.428	2827.62	2804.88	3694.14	3668.76	3357.25	3826.51	468.623	238.099	187.675	299.528	820.223	250.331	816.432	744.851	841.956	--	--	--	--	--	-	-	-	-
Bipleiophylline	5.013	795.336	2358.13	1053.39	1906.17	1378.42	1497.95	1582.31	658.812	318.891	656.236	335.091	1246.68	584.991	598.902	588.029	588.17	--	--	--	--	--	-	-	-	-
Bis(2,2,6,6-tetramethyl-4-piperidyl) sebacate	2.626	503.37	17720	49406.2	20895.7	25207.1	59865.9	58694.1	3987.05	2448.75	6583.94	8689.31	5486.25	7820.16	6551.38	6576.91	6444.08	--	--	--	--	--	-	-	-	-
Bisabolol oxide a	3.611	221.189	39550.5	17975.7	23440.1	22018.1	34227.3	24136.3	4147.28	5395.84	5152.66	3577.87	5506.83	3778.21	6880.19	6850.94	7403.94	Organoheterocyclic compounds	Oxanes	HASH(0x173cb48)	22567-36-8	HMDB0038196	-	-	-	-
Biseokeaniamidea	2.505	818.454	15853.3	11129.2	20111.4	28105.4	28279.6	8745.93	15014.8	9588.98	1839.71	12615.6	16268	13761.1	5853.84	6691.16	6697.15	--	--	--	--	--	-	-	-	-
Bisindolylmaleimide i	6.096	413.19	1633.71	2075.63	1479.11	2163.31	2676.85	1816.3	1664.29	1734.27	2248.31	1659.19	2756.29	2312.22	1264.33	1376.22	1263.9	Organoheterocyclic compounds	Indoles and derivatives	N-alkylindoles	-	HMDB0249269	-	-	-	-
Bisindolylmaleimide ix	3.852	441.114	11880	3758.8	15921.9	3568.9	3529.7	3814.9	1377.86	1330.84	9755.42	1018	1720.42	1391.48	4054.88	3924.15	4056.53	Organoheterocyclic compounds	Indoles and derivatives	N-alkylindoles	-	HMDB0257262	-	-	-	-
Bisoprolol	4.21	348.215	2098.13	1911.13	2333.74	3630.73	4040.08	1684.34	1491.62	1949.06	1116.18	1417.09	2098.71	1587.8	994.321	994.32	983.714	Benzenoids	Benzene and substituted derivatives	Benzylethers	66722-44-9	HMDB0014750	-	-	-	-
Bisphenol a (3-chloro-2-hydroxypropyl) glycidyl ether	5.963	394.17	2551.39	3184.26	3050.38	1359.08	2214.22	2048.95	2218.47	1780.83	1404.26	1847.06	2841.43	1831.5	1323.76	1622.26	1626.59	--	--	--	--	--	-	-	-	-
Bisphenol a diglycidyl ether	4.292	363.161	5641.58	5381.01	4404.21	7921.16	5887.3	3273.18	5868.85	11232.3	5964.15	7287.84	7808.67	9523.76	3896.49	3968.94	3963.01	Benzenoids	Benzene and substituted derivatives	Diphenylmethanes	1675-54-3	HMDB0032737	-	-	-	-
Bixin	0.705	395.205	7584.36	6947.39	7075.39	1204.26	5409.35	5835.65	12234.6	13897.3	65755.3	12990.8	21191.3	8940.57	5668.66	5851.97	5665.93	Lipids and lipid-like molecules	Prenol lipids	Diterpenoids	39937-23-0	HMDB0035074	-	-	-	-
Blood group b trisaccharide	4.166	511.155	19562.4	16893.4	20215.9	28656	19817.3	14977.9	1893.24	2361	3727.81	1695.46	3063.23	2157.35	5652.16	5703.6	5803.65	Organic oxygen compounds	Organooxygen compounds	Carbohydrates and carbohydrate conjugates	-	HMDB0248832	-	-	-	-
Blood group h disaccharide	1.346	675.227	9670.85	6939.14	12284.1	24642.2	10453.2	24611.3	32915.3	37125.4	21590.5	97959.3	31950.1	79669.2	10633.6	10681	9650.67	Lipids and lipid-like molecules	Fatty Acyls	Fatty acyl glycosides	24656-24-4	HMDB0006590	-	-	-	-
Blood group h trisaccharide	6.963	552.189	1853.32	1543.49	1648.14	1678.65	1399.62	1430.78	1295.68	1472.13	6213.39	1273.74	1719.68	1325.42	933.509	930.706	1025.85	--	--	--	--	--	-	-	-	-
Bolasterone	4.404	299.257	305.723	547.606	239.825	342.571	329.873	421.699	1939.61	1581.55	614.047	1900.95	2963.1	860.177	666.532	667.126	630.03	Lipids and lipid-like molecules	Steroids and steroid derivatives	Androstane steroids	1605-89-6	HMDB0006048	-	-	-	-
Boldenone	4.487	573.384	182.558	2215.12	332.744	7915.12	28941.1	1447.78	624.152	624.152	624.152	410.306	162.908	624.152	386.961	387.056	838.297	Lipids and lipid-like molecules	Steroids and steroid derivatives	Androstane steroids	-	HMDB0249339	-	-	-	-
Boldine	7.1	297.093	2052.94	1666.66	1628.51	3294.62	2037.74	2946.63	6017.54	4457.96	1971.52	2568.47	4621.65	5773.03	1231.18	1484.48	1480.22	--	--	--	--	--	-	-	-	-
Boldione	2.794	267.158	68999.8	13358.1	17453.7	28612.2	53475.6	25529.9	10590.5	14043	12440	11010	11247.3	19086.2	13070.2	13020.8	15012.2	Lipids and lipid-like molecules	Steroids and steroid derivatives	Androstane steroids	897-06-3	HMDB0003422	C20144	ko01100//Metabolic pathways;ko01120//Microbial metabolism in diverse environments	Global and overview maps	Metabolism
Bombesin	5.177	810.395	1662.82	1422.12	1848.19	1262.17	1685.61	1540.58	1265.15	857.111	561.916	789.109	2216.59	920.998	846.373	766.455	846.143	--	--	--	--	--	-	-	-	-
Borrelidin	4.489	512.279	3005.33	6126.62	3856.56	15728.1	35385.8	8532.57	1507.5	2036.74	418.47	1737.93	3705.45	929.662	2225.1	2224.81	2320.32	--	--	--	--	--	-	-	-	-
Boscalid	6.364	307.041	5787.86	6038.85	5940.91	8849.73	6772.6	6353.86	2109.1	2263.27	3560.76	1620.2	6044.61	1852.81	2424.54	2415.17	2734.51	Benzenoids	Benzene and substituted derivatives	Anilides	-	HMDB0249353	-	-	-	-
Bosutinib	6.984	532.153	1824.12	1582.1	1949.89	1716.33	1824.42	1597.53	1875.01	889.42	1240.02	3333.95	3173.62	4301.38	1361.02	1278.42	1361.21	--	--	--	--	--	-	-	-	-
Bovoside a	3.279	561.286	8404.22	5959.9	9590.93	5593.02	16630.8	9449.86	3222.6	3413.17	2741.78	1473.79	4302.39	2832.76	4189.59	4250.63	4189.23	--	--	--	--	--	-	-	-	-
Bracteatin	5.284	320.073	3762.11	1194.42	2694.84	2566.49	1580.11	1642.52	5062.78	4205.89	2506.44	5399.84	6261.24	5824.62	2019.41	2058.14	2094.36	--	--	--	--	--	-	-	-	-
Brimonidine	5.381	294.036	198325	143725	157489	196857	177555	195293	10472.2	2444.11	32015.3	7862.81	4635.27	5095.42	47664	48138.5	48130.6	Organoheterocyclic compounds	Diazanaphthalenes	Benzodiazines	59803-98-4	HMDB0014627	-	-	-	-
Brinzolamide	6.512	384.081	2628.47	1677.71	2599.82	3840.7	2326.28	2130.58	4444.23	3889.96	829.614	2401.68	7717.57	2277.67	1247.88	1247.83	1272.35	Organoheterocyclic compounds	Thienothiazines	HASH(0x1f235f0)	138890-62-7	HMDB0015325	-	-	-	-
Brodifacoum	0.486	525.101	1561.28	1422.31	1229.54	612.85	519.933	2717.3	1125.75	1286.45	2917.95	5421.9	1595.65	3076.43	1187.59	1040.51	1037.69	--	--	--	--	--	-	-	-	-
Brominated phosphatidylcholine mz 2+ c24h47brno8 - putative - functions on the acyl moity have unknown location	5.122	590.207	2317.07	1766.94	1579.32	1297.7	2291.79	2205.09	1866.94	599.719	1096.58	1438.33	2654.17	1555.72	1543.26	1527.37	1543.4	--	--	--	--	--	-	-	-	-
Bromobutide	3.089	334.088	21071.4	21854.9	12886.2	23930.2	39333.9	27609.1	6096.38	6568.52	9232.02	5827.07	9216.27	7472.24	24306.2	24313.8	23607.5	--	--	--	--	--	-	-	-	-
Bromocriptine	7.758	654.243	1077.96	781.088	1106.53	1135.89	946.623	803.424	13979.9	1399.7	907.936	10831.3	10790.2	8713.44	2313.43	2339.66	2312.93	Alkaloids and derivatives	Ergoline and derivatives	Lysergic acids and derivatives	25614-03-3	HMDB0015331	-	-	-	-
Bromopropylate	7.032	326.914	3842.58	3875.44	4901.37	6387.93	5926.04	2941.17	2613.64	2329.16	950.865	568.854	2830.68	3792.64	3113.65	3155.49	3155.56	--	--	--	--	--	-	-	-	-
Brucine	2.226	324.104	8396.45	8246.52	11131.3	12976.8	10454	6866.96	2893.75	6850.37	10582.4	7781.02	6573.96	7846.35	7982.58	7968.14	8272.64	Alkaloids and derivatives	Strychnos alkaloids	HASH(0x24701c8)	-	HMDB0249406	-	-	-	-
Bufalin	1.946	351.213	9468.39	14188.4	11640.7	12971.3	7855.47	8825.27	104056	54302.7	18338.9	14670.1	83815	10982.4	17600.6	17780.3	17778	Lipids and lipid-like molecules	Steroids and steroid derivatives	Steroid lactones	-	HMDB0249428	-	-	-	-
Bufotalin	3.593	445.242	28591.3	25540.3	28146.7	24524	21087.3	19035.6	3535.99	314.264	14371.8	4590.48	5419.29	3624.05	10689.3	10559	10559.4	Lipids and lipid-like molecules	Steroids and steroid derivatives	Steroid lactones	-	HMDB0249432	-	-	-	-
Bufotenine	5.842	205.117	5636.5	9224.43	9096.13	12036.3	9100.73	4976.2	43852.6	43280	46119.7	46442.8	41668.1	45362	47681.5	47681	47224.8	Organoheterocyclic compounds	Indoles and derivatives	Tryptamines and derivatives	487-93-4	HMDB0041842	-	-	-	-
Bumetanide	6.543	284.126	2612.94	1996.3	2081.41	3241.73	2953.4	2584.9	1396.45	2411.3	2296.47	1362.69	3600.71	1917.4	1745.96	1759.57	1779.24	Benzenoids	Benzene and substituted derivatives	Diphenylethers	28395-03-1	HMDB0015024	-	-	-	-
Bupirimate	6.98	339.121	2073.84	649.097	1183.74	2269.56	1825.65	1261.74	93681	66842.6	29562	69906.7	93145.5	75252.8	24602.2	24978.7	24980.7	Organoheterocyclic compounds	Diazines	Pyrimidines and pyrimidine derivatives	-	HMDB0249442	-	-	-	-
Buprenorphine glucuronide	3.002	666.344	5502.24	4590.4	5797.01	5913.39	5378.38	4696.82	16686.9	28620.8	1481.87	15266.3	12877.7	8250.92	5912.88	5860.46	5942.86	Organoheterocyclic compounds	Pyridines and derivatives	Bipyridines and oligopyridines	-	HMDB0060928	-	-	-	-
Bupropion	6.125	240.107	1206.03	1710.77	1151.44	2399.39	1198.79	933.383	5151.1	14142.2	4549.86	8698.91	3285.27	10433.5	2706.04	2742.53	2723.42	Organic oxygen compounds	Organooxygen compounds	Carbonyl compounds	34841-39-9	HMDB0001510	-	-	-	-
Buspirone	3.929	386.274	1362.36	3000.62	2044.02	1439.43	2145.6	1492.99	738.084	733.171	506.813	687.425	924.079	734.033	1120.53	1156.93	1120.6	Organoheterocyclic compounds	Diazinanes	Piperazines	36505-84-7	HMDB0014633	-	-	-	-
Bussein	0.486	859.352	12760.3	1980.12	19855.8	11909.5	11257.6	3853.91	2924.76	2610.1	4148.51	7308.75	4622.9	11219.8	7032.08	7292.61	7296.43	--	--	--	--	--	-	-	-	-
Butabarbital	6.439	157.047	1089.77	497.457	854.315	1194	1143.61	1537.54	852.544	643.747	2321.25	901.188	1007.12	925.152	814.07	814.625	799.884	Organoheterocyclic compounds	Diazines	Pyrimidines and pyrimidine derivatives	125-40-6	HMDB0014382	-	-	-	-
Butamifos	5.847	333.115	3839.01	1496.87	3274.24	4155.19	1587.86	2054.58	3608.87	19629.1	4512.04	7566.53	3223.77	6913.71	2104.56	2099.81	2280.22	--	--	--	--	--	-	-	-	-
Butanoic acid, 4-(2,4-dichlorophenoxy)-, methyl ester	5.596	265.022	412.467	456.331	424.617	453.065	406.309	509.186	3882.87	574.765	4095.05	674.325	5384.3	1240.42	660.27	687.086	662.732	--	--	--	--	--	-	-	-	-
Buturon	3.325	237.075	11228	2283.87	5767.32	8080.07	11871	7418.74	8730.05	7019.3	4712.81	6780.43	443.136	5823.67	3659.44	2961.15	2955.86	--	--	--	--	--	-	-	-	-
Butylated hydroxytoluene	4.525	221.185	6134.35	1556.98	4553.65	3417.82	2273.71	3387.13	188675	84996.9	39275.7	18294.3	183544	12639.5	34766.4	34730.7	34189.2	Benzenoids	Benzene and substituted derivatives	Phenylpropanes	128-37-0	HMDB0033826	-	-	-	-
C.i. acid blue 90	8.164	876.257	2119.67	1778.38	1849.23	2193.22	1666.69	2126.15	2171.59	2017.27	1801.61	1973.55	2481.62	3044.85	1500.3	1081.44	1503.28	--	--	--	--	--	-	-	-	-
C17-sphinganine	0.728	288.289	251379	156722	113268	209650	159913	196302	184915	15374.9	317469	91191.4	236002	100597	242287	251156	250867	--	--	--	--	--	-	-	-	-
Cabazitaxel (jevtana)	3.606	836.402	2302.87	1836.88	2824.02	3406.47	2959.67	2887.84	839.353	591.638	496.838	629.643	1084.05	618.482	1677.83	1793.17	1739.76	--	--	--	--	--	-	-	-	-
Cabergoline	4.486	226.633	436.22	793.198	1247.61	4790.83	17250.1	3224.33	467.989	467.989	467.989	128.658	146.843	164.255	711.656	711.663	651.417	Alkaloids and derivatives	Ergoline and derivatives	Lysergic acids and derivatives	81409-90-7	HMDB0014393	-	-	-	-
Cabergoline n-oxide	2.648	935.569	132871	121426	171292	187285	5949.54	9618.16	8517.16	6658.58	6977.07	5802.31	13402.4	8920.45	7009.85	6994.46	7009.83	--	--	--	--	--	-	-	-	-
Cadusafos	7.612	541.171	3555.36	2087.23	2776.16	2694.99	2151.43	2466.75	3971.72	4650.94	3567.84	4290.07	5458.08	4282.37	2205.62	2172.55	2178.33	Organophosphorus compounds	Organothiophosphorus compounds	HASH(0x241ca28)	-	HMDB0249530	-	-	-	-
Cafestol	2.757	281.174	5501.65	5806.81	8263.36	5646.16	9338.76	4662.04	13236.9	19772.3	9680.11	30617.3	16979.5	31449.3	7030.88	8632.95	7039.14	Organoheterocyclic compounds	Naphthofurans	HASH(0x2ee7ad8)	469-83-0	HMDB0035710	-	-	-	-
Caffeate	5.971	181.046	615.674	548.72	506.925	479.83	560.754	617.849	10268.9	26148.1	14142.9	12069.7	14655.2	15498.1	4620.13	4619.69	4432.16	Phenylpropanoids and polyketides	Cinnamic acids and derivatives	Hydroxycinnamic acids and derivatives	4361-87-9	HMDB0003501	-	-	-	-
Caffeic acid phenethyl ester	1.228	285.097	5870.32	6807.96	8905.39	8863.44	7229.67	6143.78	21652.7	28105.6	12943.2	21825.4	56843.3	21068	6808.36	6878.14	6954.37	Phenylpropanoids and polyketides	Cinnamic acids and derivatives	Hydroxycinnamic acids and derivatives	-	HMDB0302344	-	-	-	-
Caffeine	3.355	195.1	19258.5	7289.53	12888.1	22060.1	15748.1	24533.2	8594.06	10269.1	7757.97	7379.6	13097.7	7505.05	4714	5269.29	4706.21	Organoheterocyclic compounds	Imidazopyrimidines	Purines and purine derivatives	1958-08-02	HMDB0001847	C07481	ko01100//Metabolic pathways;ko01110//Biosynthesis of secondary metabolites;ko01120//Microbial metabolism in diverse environments;ko01060//Biosynthesis of plant secondary metabolites;ko01065//Biosynthesis of alkaloids derived from histidine and purine;ko00232//Caffeine metabolism	Biosynthesis of other secondary metabolites;Chemical structure transformation maps;Global and overview maps	Metabolism
Calcimycin	4.994	506.257	94454.9	22314.9	42095.1	50593.1	34255.1	59974.2	2172.14	891.769	4738.26	662.886	4371.21	1932.33	13931.1	13930.8	14027.8	--	--	--	--	--	-	-	-	-
Calcitriol	0.705	381.3	18005.1	5662.48	16740.1	17727.5	16556.7	17872.6	51557	27383.7	14356.7	21346.1	30361.5	17270.1	16669.2	15621.3	16613.7	Lipids and lipid-like molecules	Steroids and steroid derivatives	Vitamin D and derivatives	-	HMDB0242363	C01673	ko01100//Metabolic pathways;ko00100//Steroid biosynthesis	Global and overview maps;Lipid metabolism	Metabolism
Camellikaempferoside a	4.856	873.264	2604.82	517.195	708.485	2036.18	1759.71	4140.3	507.198	445.389	370.573	315.612	701.201	477.75	192.017	191.548	176.617	--	--	--	--	--	-	-	-	-
Camostat	3.545	797.316	1983.94	1748.48	2101.18	2211.05	2005.12	1952.45	3283.07	3487.49	1149.07	2970.64	3464.65	2488.67	1778.45	1778.84	1827.31	Phenylpropanoids and polyketides	Depsides and depsidones	HASH(0x243be68)	-	HMDB0249575	-	-	-	-
Campesterol	1.31	383.366	48003.8	40864.3	32992.5	35901.4	35958.4	35997.3	13738.7	10853.7	41970.2	22689	8944.24	18827.1	13512.3	13514.8	12547.5	Lipids and lipid-like molecules	Steroids and steroid derivatives	Ergostane steroids	-	HMDB0245658	C01789	ko01100//Metabolic pathways;ko01110//Biosynthesis of secondary metabolites;ko01060//Biosynthesis of plant secondary metabolites;ko01070//Biosynthesis of plant hormones;ko01062//Biosynthesis of terpenoids and steroids;ko00100//Steroid biosynthesis;ko00905//Brassinosteroid biosynthesis	Chemical structure transformation maps;Global and overview maps;Lipid metabolism;Metabolism of terpenoids and polyketides	Metabolism
Camptothecin	4.939	349.109	5292.97	8438.19	9372.82	6736.53	4796.87	3470.76	24423.5	23813.6	34809.6	34997.2	52499.1	24739.7	10102.2	9981.97	9983.44	--	--	--	--	--	C01897	ko01063//Biosynthesis of alkaloids derived from shikimate pathway;ko00996//Biosynthesis of various alkaloids;ko07042//Antineoplastics - agents from natural products	Biosynthesis of other secondary metabolites;Chemical structure transformation maps;Chronology: Antineoplastics	Drug Development;Metabolism
Candidone	7.612	391.145	3360.46	4273.51	4593.61	3237.79	2869.7	2318.82	2494.94	846.812	1239.86	1717.97	3885.78	2557.62	2095.14	2129.28	2295.23	--	--	--	--	--	-	-	-	-
Cantharidin	8.781	197.1	1079.84	4082.85	4194.71	1329.69	10643.6	3084.2	2000.18	1058.64	920.353	1912.99	1613.6	946.19	1097.05	1115.95	1086.65	Organoheterocyclic compounds	Furofurans	HASH(0x24152b0)	-	HMDB0249592	-	-	-	-
Canthaxanthin	0.641	565.401	150544	189014	189351	156147	186275	186895	226760	200869	131611	201139	256492	202911	121869	123602	121870	Lipids and lipid-like molecules	Prenol lipids	Tetraterpenoids	514-78-3	HMDB0003154	C08583	ko01110//Biosynthesis of secondary metabolites;ko00906//Carotenoid biosynthesis	Global and overview maps;Metabolism of terpenoids and polyketides	Metabolism
Capecitabine	1.996	244.117	5612.54	4861.79	5591.35	5979.04	4884.46	4873.53	17410.1	16074.4	11562.1	13018.7	25711.5	17193.5	7110.15	6936	6935.99	Nucleosides, nucleotides, and analogues	5'-deoxyribonucleosides	HASH(0x1ee4b18)	154361-50-9	HMDB0015233	-	-	-	-
Capsaicin	2.102	306.226	5780.86	2825.09	5137.81	6483.32	8313.96	7855.15	6529.81	6137.74	4002.55	6581.09	8415.04	8202.55	3500.2	3501.69	3733.79	Benzenoids	Phenols	Methoxyphenols	404-86-4	HMDB0002227	C06866	ko01100//Metabolic pathways;ko01110//Biosynthesis of secondary metabolites;ko01060//Biosynthesis of plant secondary metabolites;ko01063//Biosynthesis of alkaloids derived from shikimate pathway;ko00996//Biosynthesis of various alkaloids	Biosynthesis of other secondary metabolites;Chemical structure transformation maps;Global and overview maps	Metabolism
Captopril	6.036	218.102	151163	174063	175350	210697	185262	275283	381081	471283	277442	1.035e+06	873232	872938	219774	236185	220116	Organic acids and derivatives	Carboxylic acids and derivatives	Amino acids, peptides, and analogues	62571-86-2	HMDB0015328	-	-	-	-
Carbamic acid, n-methyl-n-[[3-(4-pyridinyl)phenyl]methyl]-, 2,2,2-trifluoro-1-(trifluoromethyl)ethyl ester	3.462	393.114	17347	11473.8	8957.62	15955	10130.3	11866.4	1896.56	1936.29	3551.43	1627.61	2933.29	2160.48	5862.85	5727.38	5728.44	--	--	--	--	--	-	-	-	-
Carbanolate	6.542	214.058	5485.22	12528.2	12778.8	2198.88	9056.46	9074.65	5499.35	17040.4	2870.64	11015	6447.02	8529.6	11085.8	11618.2	11613.9	--	--	--	--	--	-	-	-	-
Carbaprostacyclin-biotinamide	0.631	643.434	23274.9	18705.2	17470.2	19973.5	16059.8	17884.7	20096.5	22255	15206.4	18262.6	22305	13156.8	12463	12991.2	13149.9	--	--	--	--	--	-	-	-	-
Carbaryl	3.303	202.106	4140.7	7394.02	4772.93	6368.63	5267.21	3665.07	9053.95	6976.71	9590.31	14373.1	10055.7	17891.1	7054.04	7057.77	6757.47	Benzenoids	Naphthalenes	HASH(0x24277e8)	-	HMDB0249612	-	-	-	-
Carbendazim	4.788	192.067	912.926	649.251	772.724	587.897	459.879	967.8	1957.03	2946.61	880.656	1572.84	1411.57	1728.85	768.723	783.848	774.347	Organoheterocyclic compounds	Benzimidazoles	2-benzimidazolylcarbamic acid esters	10605-21-7	HMDB0031769	-	-	-	-
Carbetamide	6.848	259.092	6866.05	2329.14	4811.97	5923.03	2289.01	3612.37	8443.64	17947.9	6075.3	2819.99	14983.9	18107.9	2700.59	2700.15	2615.85	--	--	--	--	--	-	-	-	-
Carbofuran	6.264	222.133	4387.4	3920.21	3989.96	5146.26	4957.58	4739.81	5749.52	4691.06	3648.93	4216.76	5820.5	4135.26	1786.73	2265.08	2289.51	Organoheterocyclic compounds	Coumarans	HASH(0x27e48e8)	1563-66-2	HMDB0031770	-	-	-	-
Carboplatin	0.494	372.069	1172.3	1137.23	1190.63	1351.53	1171.79	1282.47	2542.83	892.936	1819.11	1650.15	9742.33	1852.74	2384.15	2434.49	2433.68	Organic acids and derivatives	Carboxylic acids and derivatives	Dicarboxylic acids and derivatives	41575-94-4	HMDB0015093	-	-	-	-
Carfentrazone-ethyl	5.249	365.985	1093.72	1351.81	1125.08	580.721	1232.96	2083.29	2564.28	2329.4	983.059	2028.74	2638.27	1313.59	574.926	595.45	575.088	Organoheterocyclic compounds	Azoles	Triazoles	-	HMDB0249673	-	-	-	-
Carmaphycin a	3.112	516.339	3703.46	6551.42	5391.86	5835.74	3797.73	6126.42	6311.61	4443.21	4341.67	6871.21	9378.58	7803.06	6509.39	6468.59	6509.42	--	--	--	--	--	-	-	-	-
Carminic acid	6.279	493.108	8982.64	12260.8	11287.7	14646.1	13751.2	12809.8	4536.17	1709.97	8057.88	2162.22	9566.14	4223.42	3061.12	3336.88	3166.48	Benzenoids	Anthracenes	Anthracenecarboxylic acids and derivatives	1260-17-9	HMDB0030658	-	-	-	-
Carnosol	6.21	331.207	3150.46	5474.58	5994.77	2911.65	5513.38	4642.81	5108.15	1018.25	1057.04	1294.48	24519.5	1329.55	2050.5	2217.68	2054.62	Lipids and lipid-like molecules	Prenol lipids	Terpene lactones	5957-80-2	HMDB0002121	-	-	-	-
Carpropamid	5.861	139.01	6236.75	7609.35	7356.86	4847.33	12744.5	5539.17	1017.52	1004.03	6394.27	1284.79	899.447	1012.52	5152.96	5095.39	5152.63	--	--	--	--	--	-	-	-	-
Castanospermine	5.95	190.106	2996.01	2056.09	1868.82	1781.73	2403.27	2405.11	20834.5	4219.67	16437.3	4148.11	26904.4	3983.02	4458.45	4579.75	4457.76	Organoheterocyclic compounds	Indolizidines	HASH(0x243c180)	-	HMDB0249700	-	-	-	-
Casticin	0.497	360.07	40064.6	154917	139116	539536	256442	376576	9892.05	5765.96	6874.66	9473.54	33882.1	9147.26	4874.88	4762.57	4763.84	Phenylpropanoids and polyketides	Flavonoids	O-methylated flavonoids	479-91-4	HMDB0030660	-	-	-	-
Catalposide	3.355	465.135	154983	60074.6	92832.8	172033	103465	154661	1586.88	1942.87	18164.3	1733.43	2097.32	2043.05	35046.3	34435.4	34564	--	--	--	--	--	-	-	-	-
Catechin tetramethylether	3.342	369.153	17676.3	10150.9	11710.6	17287.3	14937.8	16300.1	8849.18	10050.1	10407.3	5300.15	13926.1	5719.78	17415.7	16875.1	16857.3	--	--	--	--	--	-	-	-	-
Catharanthine	3.583	337.172	3570.5	2957.24	10634.1	1794.47	4188.92	523.855	2237.31	2090.44	1873.02	1694.46	3023.74	1869.81	2558.73	2565.46	2845.07	--	--	--	--	--	C09107	ko01100//Metabolic pathways;ko01110//Biosynthesis of secondary metabolites;ko01063//Biosynthesis of alkaloids derived from shikimate pathway;ko00901//Indole alkaloid biosynthesis	Biosynthesis of other secondary metabolites;Chemical structure transformation maps;Global and overview maps	Metabolism
Caudatin	1.468	491.297	8646.15	7138.13	11592.2	6031.97	25465.6	9568.09	19788.8	27122.8	6492.19	14088.4	41958.3	12297.8	6185.85	7259.01	7277.29	Lipids and lipid-like molecules	Steroids and steroid derivatives	Pregnane steroids	-	HMDB0249707	-	-	-	-
Cedrol	2.929	121.085	23445.6	11658.3	16273.4	13828.9	10242.9	16858.7	5326.72	9276.53	1464.22	6093.54	10046.2	648.114	4737.86	4708.61	4737.66	Lipids and lipid-like molecules	Prenol lipids	Sesquiterpenoids	-	HMDB0303492	-	-	-	-
Cefazolin	6.07	455.042	7220.56	4290.97	5603.85	6983.71	4826.93	5407.48	5149.53	2492.43	4834.54	1838.89	6288.3	2668.27	4418.14	4455.66	4455.58	Organoheterocyclic compounds	Lactams	Beta lactams	25953-19-9	HMDB0015422	-	-	-	-
Cefprozil	4.939	390.104	1269.1	4729.56	4059.29	16765.7	14087	7513.81	5773.78	4025.81	7954.97	2230.53	8220.13	4096.07	6016.9	5923.41	6015.85	Organoheterocyclic compounds	Lactams	Beta lactams	92665-29-7	HMDB0015281	-	-	-	-
Celecoxib	7.065	382.103	10283.6	11861.2	11093.1	9021.99	16388.9	6461.49	5527.68	14458.4	3031.76	3789.89	10345.2	2979.03	3229.03	2425.21	3877.27	Organoheterocyclic compounds	Azoles	Pyrazoles	169590-42-5	HMDB0005014	-	-	-	-
Cephaeline	2.83	467.313	2646.82	903.776	2296.63	3099.51	1850.34	2091.45	3368.48	4377.21	714.582	3998.95	18502.9	1644.11	1803.24	1847.31	1847.25	Alkaloids and derivatives	Emetine alkaloids	HASH(0x243a030)	-	HMDB0249806	C09390	ko01110//Biosynthesis of secondary metabolites;ko01063//Biosynthesis of alkaloids derived from shikimate pathway;ko00950//Isoquinoline alkaloid biosynthesis	Biosynthesis of other secondary metabolites;Chemical structure transformation maps;Global and overview maps	Metabolism
Cephalomannine	4.496	327.176	2977.55	4734.36	3794.66	8827.48	13604.3	6557.27	1118.02	1135.4	748.496	2501.7	668.192	1627.75	2572.4	2756.61	2584.94	Lipids and lipid-like molecules	Prenol lipids	Diterpenoids	-	HMDB0249807	-	-	-	-
Cepharanthine	0.701	564.241	12517	5478.02	12830.9	14418.8	11967.6	10595.8	4960.76	5573.22	8225.37	9196.16	1228.54	12027.9	8736.84	8514.64	8729.17	Lignans, neolignans and related compounds	-	HASH(0x2427530)	-	HMDB0249813	-	-	-	-
Cer 24:1-d7 (d18:1-d7/24:1)	2.868	693.61	688.264	922.744	914.515	72.7004	897.815	54.4932	1610.01	197.175	5157.99	988.574	238.135	1122.17	70.3555	75.1823	74.9643	--	--	--	--	--	-	-	-	-
Cerulenin	4.855	206.137	4134.04	4769.37	4653.69	4727.49	4912.67	4634.83	96138	5796.48	1627.61	3080.76	122337	4657.04	15263.8	15030	15027.6	Organoheterocyclic compounds	Epoxides	Oxirane carboxylic acids and derivatives	17397-89-6	HMDB0015168	-	-	-	-
Cevadine	4.606	592.33	701.229	910.41	1263.25	748.191	669.97	272.936	3365.53	7731.46	2141.49	3553.53	5500.8	4243.06	1014.16	994.077	994.056	Lipids and lipid-like molecules	Steroids and steroid derivatives	Steroidal alkaloids	-	HMDB0259783	-	-	-	-
Cfa-l-isoleucine	2.733	322.2	2794.66	1896.02	2801.31	2217.33	2479.71	1611	4225.54	2162.59	1230.53	2344.72	11422.4	971.737	721.862	986.642	803.316	--	--	--	--	--	-	-	-	-
Chaulmoogric acid	1.786	298.273	14287.7	8362.76	10760	16572.3	34321.1	8924.36	494806	162305	19485.3	151930	485495	64787.2	33750.8	33997	33754.8	--	--	--	--	--	-	-	-	-
Chelerythrine	6.459	348.139	2647.36	2703.15	2173.95	1197.47	1816.49	1262.4	3904.8	3208.88	2173.3	2763.44	2103.88	2701.35	2390.36	2390.61	2407.3	Organoheterocyclic compounds	Quinolines and derivatives	Benzoquinolines	-	HMDB0255726	-	-	-	-
Chemotatic peptide	3.807	438.213	24397.7	17871.5	24160.5	13576.4	9782.33	13426.9	2340.93	1210.4	43358	1811.75	1965.56	3180.43	6623.77	6640.19	6640.15	--	--	--	--	--	-	-	-	-
Chicoric acid	7.346	497.089	29030	16848.6	20634.3	34859.2	21360.5	19275.6	1227.01	894.187	23809.1	1832.77	1809.13	2817.3	17276.8	17277.3	16960.8	Organic acids and derivatives	Carboxylic acids and derivatives	Tetracarboxylic acids and derivatives	52248-48-3	HMDB0033938	-	-	-	-
Chitobiose	5.804	323.134	87014.9	131135	32440.1	96571.8	153604	84621	18782.9	9548.14	39211.2	30884.2	45343.1	52618.3	34263	39456.7	39486.5	Organic oxygen compounds	Organooxygen compounds	Carbohydrates and carbohydrate conjugates	35061-50-8	HMDB0062702	C01674	ko01100//Metabolic pathways;ko02010//ABC transporters;ko00520//Amino sugar and nucleotide sugar metabolism	Carbohydrate metabolism;Global and overview maps;Membrane transport	Environmental Information Processing;Metabolism
Chloramphenicol palmitate	3.752	543.238	21509.4	5271.52	10118.3	13510.2	10320.6	11766.9	1077.27	943.616	1695.71	830.98	1846.07	869.592	2050.54	1979.24	1977.35	Benzenoids	Benzene and substituted derivatives	Nitrobenzenes	-	HMDB0250087	-	-	-	-
Chloramphenicol succinate	7.72	407.029	9666.44	86745	48848.4	5685.67	10835	4822.67	918.347	794.038	471.27	771.847	545.216	645.254	954.531	1338.67	876.028	Benzenoids	Benzene and substituted derivatives	Nitrobenzenes	-	HMDB0250088	-	-	-	-
Chlorbromuron	5.738	294.961	3088	1511.67	2376.99	3624.34	2848.85	2578.42	2072.16	958.134	585.591	5022.86	4707.83	2664.79	842.526	841.295	905.507	--	--	--	--	--	-	-	-	-
Chlorbufam	8.085	206.054	14425.8	15509.7	14764.2	9764.63	7006.47	15459.7	6771.51	6438.73	6847.09	3003.43	6945.55	1083.25	6963.79	6998.18	6998.35	--	--	--	--	--	-	-	-	-
Chlorethoxyfos	7.815	338.888	9961.53	5161.79	13034.1	9542.09	15066.9	14546.6	4811.67	1973.3	2859.16	1241.63	11455.2	4500.26	7341.89	7315.97	6945.77	--	--	--	--	--	-	-	-	-
Chlorfenvinphos	7	358.953	12346.5	16117.8	29861.8	15645	15548.3	14514	5497.59	1431.52	600.411	366.53	8467.21	3071.73	3561.72	3362.36	3361.21	Benzenoids	Benzene and substituted derivatives	Halobenzenes	-	HMDB0250096	-	-	-	-
Chlorhexidine	3.514	505.223	43692.4	27892.6	51438.7	53710.7	37531.6	34042.9	10897.6	2820.91	5112.64	5530.02	14763.7	5292.95	24168.7	24171	24417.7	Benzenoids	Benzene and substituted derivatives	Halobenzenes	55-56-1	HMDB0015016	-	-	-	-
Chlorimuron ethyl	6.515	186.006	4933.51	3093.2	4161.85	4821.49	4921.11	5488.2	4969.16	3455.3	1415.09	3341.06	5630.29	2182.97	3279.75	3393.33	3488.32	--	--	--	--	--	-	-	-	-
Chlormadinone acetate	0.695	309.205	41743.5	33364.9	37035.6	35463.7	41943.4	38457.6	50488.8	45328.7	27083	31880.5	56801.5	46760	43864.7	46564.2	46552.1	--	--	--	--	--	-	-	-	-
Chlorobenzilate	4.391	309.047	1827.65	2671.56	4395.57	2913.66	2026.54	2086.48	2911.76	6617.25	11650.9	9609.84	2206.99	9035.6	6089.28	5692.38	5694.16	--	--	--	--	--	-	-	-	-
Chlorophacinone	0.505	375.07	2964.24	1333.19	1024.19	1106.73	1009.89	2007.84	8203.23	8653.62	11745.5	16356	41307	14373.6	3274.64	3275.48	2875.99	Benzenoids	Benzene and substituted derivatives	Diphenylmethanes	-	HMDB0250120	-	-	-	-
Chloropropylate	4.642	280.977	1192.71	1470.84	1777.53	1173.55	706.281	989.667	2310.79	3657.31	3124.02	2480.32	1190.08	2861.04	2547.67	2663.17	2663.57	--	--	--	--	--	-	-	-	-
Chloroxuron	6.736	291.068	19197.5	68240.2	37379.6	8022.34	14086.4	29695.6	6448.47	2695.1	4234.87	2028.67	5266.96	2961.1	5228.11	2773.61	2476.52	Benzenoids	Benzene and substituted derivatives	Diphenylethers	-	HMDB0250129	-	-	-	-
Chlorpyrifos-methyl	8.791	321.912	16209.4	16523.5	21190.6	4239.81	2758.07	17438.4	3641.47	12905.9	4650.94	3684.41	6011.12	292.921	1313.92	2583.89	2544.04	Organic acids and derivatives	Organic thiophosphoric acids and derivatives	Thiophosphoric acid esters	-	HMDB0250138	-	-	-	-
Chlorthiophos i	9.935	360.984	4236.32	6775.81	1433.61	6311.97	6178.19	6586.85	8279.7	10050.5	11009.1	10127.7	8199.23	10509.9	9580.95	9584.16	9715.83	--	--	--	--	--	-	-	-	-
Cholest-5-ene-3.beta.,4.beta.-diol	2.859	425.341	3190.35	3010.39	3909.59	3588.3	3732.87	3291.81	6270.21	5166.24	2712	7300.72	8693.03	6083.54	2851.49	2880.47	2880.51	Lipids and lipid-like molecules	Steroids and steroid derivatives	Cholestane steroids	-	HMDB0244788	-	-	-	-
Cholestane	0.599	411.36	68805.3	56148.4	37422.2	29931.2	23185.4	69601.4	369772	359333	183343	415267	205433	308901	108421	108418	107024	Lipids and lipid-like molecules	Steroids and steroid derivatives	Cholestane steroids	-	HMDB0250162	-	-	-	-
Cholesteryl oleate	5.84	651.13	1915.12	870.94	554.57	1599.52	1294.53	2478.12	195.864	219.228	631.231	192.328	360.453	244.274	426.441	397.296	398.554	Lipids and lipid-like molecules	Steroids and steroid derivatives	Steroid esters	-	HMDB0246123	-	-	-	-
Cholic acid	0.599	409.309	81440.9	6610.75	7357.51	10401.5	86658.9	9595.47	391201	369985	41072.5	135267	321059	85076.6	87706.6	87708.9	90146.4	Lipids and lipid-like molecules	Steroids and steroid derivatives	Bile acids, alcohols and derivatives	81-25-4	HMDB0000619	C00695	ko01100//Metabolic pathways;ko00121//Secondary bile acid biosynthesis	Global and overview maps;Lipid metabolism	Metabolism
Choline	5.284	104.107	2.34412e+06	1.97384e+06	3.38158e+06	217151	1.94282e+06	280541	682058	150361	668049	81356.8	610211	51884	1.11197e+06	1.08641e+06	1.08633e+06	Organic acids and derivatives	Organic sulfuric acids and derivatives	Sulfuric acid esters	-	HMDB0250194	C00114	ko01100//Metabolic pathways;ko02010//ABC transporters;ko00564//Glycerophospholipid metabolism;ko00260//Glycine, serine and threonine metabolism	Amino acid metabolism;Global and overview maps;Lipid metabolism;Membrane transport	Environmental Information Processing;Metabolism
Chromafenozide	5.93	417.232	3595.72	3033.53	2825.72	4581.23	2406.93	2342.21	5096.13	15552.4	6000.35	7159.74	5727.53	7720.51	4024.98	4024.88	3993.07	Organoheterocyclic compounds	Benzopyrans	1-benzopyrans	-	HMDB0250201	-	-	-	-
Chrysanthemic acid	6.349	186.159	527.894	816.847	915.644	496.507	461.535	408.617	6965.02	93845.1	8514.98	27008.1	2940.22	10719.2	7117.72	7767.2	7134.08	--	--	--	--	--	-	-	-	-
Chrysomycin a	3.939	509.159	15134.4	14873.8	17135.7	4218.61	8964.57	32508.2	1704.92	1738.15	2385.57	1449.92	1184.65	1600.55	3791.88	3693.59	3696.65	--	--	--	--	--	-	-	-	-
Chrysophanol	5.358	255.062	4503.19	8621.75	6234.13	3553.51	14894	14651.4	7628.38	5365.91	15203.5	3509.55	5643.53	4213.87	13526.3	13681.6	13747.8	Benzenoids	Anthracenes	Anthraquinones	481-74-3	HMDB0030670	-	-	-	-
Chymostatin	2.839	626.351	20091.8	9674.86	24278.2	16613.4	12409.6	19179.7	20438.6	42780.7	4367.83	15802.4	34998.9	16027.9	8134.18	8038.86	7385.39	Lipids and lipid-like molecules	Steroids and steroid derivatives	Vitamin D and derivatives	-	HMDB0242696	-	-	-	-
Chymostatin b	5.056	594.309	3355.65	1919.93	2222.92	2570.33	3134.22	2921.2	1671.07	1184.67	1076.43	1535.59	2931.15	871.461	1262.3	1294.19	1294.13	--	--	--	--	--	-	-	-	-
Cilnidipine	5.116	515.177	9205.65	5660.03	8297.01	8474.01	5943.04	7421.95	2194	1797.04	688.266	1719.29	1798.56	1614.73	2520.08	2442.09	2440.99	Organoheterocyclic compounds	Pyridines and derivatives	Hydropyridines	-	HMDB0250243	-	-	-	-
Cimetidine	2.801	253.106	38685.1	22268.8	21240.1	36621.6	28309.9	58045.8	30288.8	6835.04	105307	8978.56	28781.4	48699.1	22200.5	20857.5	22807.3	Organoheterocyclic compounds	Azoles	Imidazoles	51481-61-9	HMDB0014644	-	-	-	-
Cimifugin	6.378	289.102	11185.3	5404.16	5442.52	8043.23	6016.06	5149.93	13730	13396	37111.3	9056.56	38667.4	10398.4	9618.19	9611.29	8869.97	Organoheterocyclic compounds	Benzopyrans	1-benzopyrans	-	HMDB0250254	-	-	-	-
Cinnamyl 3,4-dihydroxy-.alpha.-cyanocinnamate	6.953	344.11	5197.08	5612.2	1408.15	4801.2	4738.37	3355.9	1686	7667.15	1330.57	1499.05	2596.05	1404.94	1069.68	1286.87	1274.6	--	--	--	--	--	-	-	-	-
Cinnamyl alcohol	1.595	117.069	7444.46	7125.25	6855.36	6791.4	6258.68	6647.21	66421.8	56845.5	96795.7	71050.2	107109	77455.4	26421.5	26828.8	26834.8	Phenylpropanoids and polyketides	Cinnamyl alcohols	HASH(0x2174148)	4407-36-7	HMDB0029698	C02394	ko01110//Biosynthesis of secondary metabolites;ko01060//Biosynthesis of plant secondary metabolites	Chemical structure transformation maps;Global and overview maps	Metabolism
Cinobufotalin	3.58	441.209	21957.3	21005.9	20907.3	24266	27967	15082.3	2998.78	3353.06	2779.95	2156.24	5177.92	2436.66	5798.62	5804.85	5816.51	Lipids and lipid-like molecules	Steroids and steroid derivatives	Steroid lactones	-	HMDB0250267	-	-	-	-
Cinosulfuron	0.951	414.117	2364.77	1414.61	2138.79	3260.66	1143.51	2371.21	15703.1	5830.6	70193.8	8375.49	11630.6	6366.56	5841.02	5833.74	6100.79	--	--	--	--	--	-	-	-	-
Cinoxacin	4.929	263.06	18292.7	14516.3	13434.1	29013	21359.6	13443.9	12838.2	9654.46	5059.07	6131.1	15262.8	7451.91	7240.75	7705.82	7709.01	Organoheterocyclic compounds	Diazanaphthalenes	Benzodiazines	28657-80-9	HMDB0014965	-	-	-	-
Ciprofloxacin	5.078	332.133	39444.3	30326.5	30004.3	33272.2	20958.8	39476.6	14844.7	4243.01	4775.17	4989.38	3433.76	657.428	9068.47	10240.7	8977.35	Organoheterocyclic compounds	Quinolines and derivatives	Quinoline carboxylic acids	85721-33-1	HMDB0014677	C05349	ko02010//ABC transporters	Membrane transport	Environmental Information Processing
Cirsimarin	1.958	477.137	26371.3	14726.7	15400.8	41074	59247.6	53288.1	7714.49	6719.07	44085.5	5372.74	6773.82	12221.3	14540	14345.2	14540	--	--	--	--	--	-	-	-	-
Cis-13-eicosenoic acid	0.475	275.257	1282.46	1735.96	865.879	1038.27	3167.91	1324.6	1381.66	1020.12	1572.78	1224.9	1061.75	3132.8	1487.03	1347.85	1350.18	Lipids and lipid-like molecules	Fatty Acyls	Fatty acids and conjugates	17735-94-3	HMDB0035159	-	-	-	-
Cis-7,10,13,16,19-docosapentaenoic acid	2.293	331.247	23719.3	20608.5	22252.4	28406.4	24393	20930.6	25763.7	81909.3	7141.31	35514	34341.5	22629.3	21938.9	21092.3	21114.1	Lipids and lipid-like molecules	Fatty Acyls	Fatty acids and conjugates	-	HMDB0246621	C16513	ko01040//Biosynthesis of unsaturated fatty acids	Lipid metabolism	Metabolism
Cis-8,11,14-eicosatrienoic acid	4.278	289.252	4711.33	1651.36	2144.49	4798.06	2023.42	5458.9	2859.36	2162.09	1218.43	2103.31	3478.39	1397.81	886.114	820.457	821.13	Lipids and lipid-like molecules	Fatty Acyls	Fatty acids and conjugates	1783-84-2	HMDB0002925	C03242	ko01100//Metabolic pathways;ko01040//Biosynthesis of unsaturated fatty acids;ko00591//Linoleic acid metabolism	Global and overview maps;Lipid metabolism	Metabolism
Cis-9-palmitoleic acid	1.291	255.21	9131.56	9314.85	7699.55	5001.81	8841.37	10076.1	9623.72	6447.09	23119.4	14146.3	24210.4	10523	3020.91	3356.8	2989.29	Lipids and lipid-like molecules	Fatty Acyls	Fatty acids and conjugates	373-49-9	HMDB0003229	C08362	ko01100//Metabolic pathways;ko00061//Fatty acid biosynthesis	Global and overview maps;Lipid metabolism	Metabolism
Cis-hydroxyperhexiline	1.743	294.278	1797.95	776.105	1272.1	953.874	1480.16	1108.4	31596.9	83199	1572.98	25537.5	15599.3	4319.92	6554.79	6541.43	7372.51	--	--	--	--	--	-	-	-	-
Cis-jasmone	0.609	147.116	204206	129360	161060	167783	192058	198375	218248	220154	205839	235433	215478	236332	139753	138339	139751	Organic oxygen compounds	Organooxygen compounds	Carbonyl compounds	488-10-8	HMDB0035601	-	-	-	-
Cis-zeatin-o-glucoside	3.882	382.17	5542.51	3820.43	5572.17	6418.81	4636.74	5844.67	2110.93	2985.07	1450.8	2198.32	3670.29	4092.3	1761.93	1561.97	1560.92	Lipids and lipid-like molecules	Fatty Acyls	Fatty acyl glycosides	71866-93-8	HMDB0012203	C15546	ko01110//Biosynthesis of secondary metabolites;ko00908//Zeatin biosynthesis	Global and overview maps;Metabolism of terpenoids and polyketides	Metabolism
Cisapride	3.087	466.168	56463.6	32784.3	32175.7	24185.1	28096.6	22228.1	1784.74	1849.99	778.834	1626.05	2389.62	2026.7	10379.7	10161.4	10262.4	Benzenoids	Benzene and substituted derivatives	Benzoic acids and derivatives	81098-60-4	HMDB0014742	-	-	-	-
Citalopram	4.872	325.172	5039.94	9960.02	5360.4	29619	92715	19071.6	4565.82	6524.22	1596.51	1872.55	919.642	3457.12	4874.22	4551.1	4792.96	Benzenoids	Benzene and substituted derivatives	Phenylbutylamines	59729-33-8	HMDB0005038	-	-	-	-
Citrinin	2.636	233.062	6954.63	4357.51	6650.16	8889.11	7338.64	4547.4	61827	2279.24	4740.26	4969	83996.8	4949.67	7127.72	6939.24	7129.15	Organoheterocyclic compounds	Benzopyrans	HASH(0x1dc24d0)	518-75-2	HMDB0041857	-	-	-	-
Clarithromycin n-oxide	3.817	764.477	3431.52	2885.94	4788.49	3274.76	3283	3202.69	3467.7	4325	1960.23	3118.23	3717.58	4901.74	1751.13	1751.11	1794.5	--	--	--	--	--	-	-	-	-
Clausarin	0.977	761.393	18485.1	5718.46	16443.2	6643.12	8146.47	6526.27	3531.14	4405.9	4362.62	749.441	3914.78	3512.7	7788.37	4849.44	5757.79	--	--	--	--	--	-	-	-	-
Clemastine	2.889	344.19	16164.2	8787.87	12111.9	12914.8	7799.8	11217	6495.84	4205.92	2924.27	1640.06	3166.58	4056.48	4898.41	4896.9	5114.82	Benzenoids	Benzene and substituted derivatives	Diphenylmethanes	-	HMDB0254393	-	-	-	-
Clethodim	3.088	268.154	4692.72	4950.94	6979.96	6962.99	5881.94	4773.61	43559.8	8252.31	43805.2	10388.6	38056.1	11534	8406.76	8812.32	8403.71	Organic oxygen compounds	Organooxygen compounds	Carbonyl compounds	-	HMDB0250319	-	-	-	-
Clobetasol propionate	2.944	467.189	10746.5	9294.08	8064.76	3858.57	10174.8	9738.39	2551.08	7246.68	4591.75	2262.36	3901.24	2667.33	4267.41	4275.68	3813.3	Lipids and lipid-like molecules	Steroids and steroid derivatives	Pregnane steroids	-	HMDB0250330	-	-	-	-
Clofazimine	2.763	473.143	6936.98	9164.06	6777.46	7875.97	6834.89	6208.47	4527.46	2760.1	3528.68	3022.47	5922.92	3080.28	4125.56	4101.89	4101.87	Organoheterocyclic compounds	Diazanaphthalenes	Benzodiazines	2030-63-9	HMDB0014983	-	-	-	-
Clomazon	6.485	240.086	746.139	1643.04	2014.74	2138.54	831.32	1971.27	3111.45	5390.3	2635.1	3572.36	4797.64	3827.1	2219.42	2220.01	2318	--	--	--	--	--	-	-	-	-
Clomipramine n-oxide	3.066	661.284	2583.57	3668.62	5710.42	5445.36	5461.45	2202.37	45858.5	38691.9	16111.2	28453.2	93950.6	14023	5217.07	5218.61	4698.9	Organoheterocyclic compounds	Benzazepines	Dibenzazepines	-	HMDB0060577	-	-	-	-
Clonidine	7.714	232.029	3645.12	6893.01	5492.69	1864.32	4489.27	3198.91	565.038	771.528	572.293	534.07	554.623	532.541	760.724	741.956	725.957	Benzenoids	Benzene and substituted derivatives	Halobenzenes	4205-90-7	HMDB0014714	-	-	-	-
Clorgyline	7.707	274.04	2302.52	6332.63	4727.44	1674.92	2191.49	1550.8	698.808	538.64	424.44	481.413	682.893	460.011	575.673	558.073	557.263	Benzenoids	Benzene and substituted derivatives	Halobenzenes	-	HMDB0250365	-	-	-	-
Clozapine	6.28	327.14	2400.38	4233.38	2704.82	3295.22	1233.19	2038.75	2683.13	3531.25	7576.32	2882.27	4551.12	6167.23	2154.33	2182.84	2489.44	Organoheterocyclic compounds	Benzodiazepines	Dibenzodiazepines	5786-21-0	HMDB0014507	-	-	-	-
Cnicin	3.023	396.22	12186.3	5264.62	5983.85	9222.14	12873.3	8159.89	2429.68	2545.5	2707.33	2251.64	572.323	2399.27	3247.74	3279.64	3512.02	--	--	--	--	--	-	-	-	-
Cocaine	7.47	304.16	21328.1	30085.5	29654.5	20431.8	28664.4	26248.7	60500.2	14780.8	11557.3	21564.7	87694.3	23717.9	32947	34734	33033.4	Benzenoids	Benzene and substituted derivatives	Benzoic acids and derivatives	50-36-2	HMDB0015043	C01416	ko01100//Metabolic pathways;ko01110//Biosynthesis of secondary metabolites;ko01064//Biosynthesis of alkaloids derived from ornithine, lysine and nicotinic acid;ko00960//Tropane, piperidine and pyridine alkaloid biosynthesis	Biosynthesis of other secondary metabolites;Chemical structure transformation maps;Global and overview maps	Metabolism
Cocamidoprpylbetaine	2.819	343.294	4678.32	4026.16	3868.11	5438.03	6731.73	4506.36	3380.4	3905.72	2747.45	4071.8	3100.93	24691.2	5074.94	5628.23	5558.32	--	--	--	--	--	-	-	-	-
Codeine	6.629	322.149	122478	89465.3	69111.7	157741	181276	140314	5940.77	551.908	17247.1	3852.24	4815.13	3367.28	30567.5	30117.2	30566.3	Alkaloids and derivatives	Morphinans	HASH(0x1eb9f70)	-	HMDB0245917	C06174	ko01100//Metabolic pathways;ko01110//Biosynthesis of secondary metabolites;ko00950//Isoquinoline alkaloid biosynthesis	Biosynthesis of other secondary metabolites;Global and overview maps	Metabolism
Codeine-6-.beta.-d-glucuronide	2.715	476.21	22152.5	11778.7	13785.2	20563.4	15157.6	24981	4976.72	5559.44	5400.27	4552.81	2220.94	5067.14	7835.69	7846.5	7949.11	--	--	--	--	--	-	-	-	-
Coelichelin	2.652	588.247	5458.26	3412.63	5140.55	7316.64	6938.28	1975.02	3094.24	2536.83	3022.78	2064.55	3686.94	3788.88	7564.25	7563.64	7368.34	--	--	--	--	--	C15719	ko02010//ABC transporters	Membrane transport	Environmental Information Processing
Concanamycin b	2.879	874.511	11100.3	10587	9901.87	9192.49	8995.73	26363.2	2120.56	2599.44	1850.61	3624.16	2909.12	3895.19	2789	2797.56	2917.18	--	--	--	--	--	-	-	-	-
Condelphine	2.236	432.257	23249.3	26243.5	27922.1	42224.2	33366.4	35829.4	7805.68	5606.6	37617.5	4846.36	11048.6	5149.16	18281.5	17552.4	17557.5	--	--	--	--	--	-	-	-	-
Confluentic acid	6.734	1001.5	2247.31	1210.43	2545.39	1620.49	2147.76	3131.67	1296.84	785.017	581.814	941.821	2582.1	931.087	1125.63	1085.2	1124.73	--	--	--	--	--	-	-	-	-
Coniferyl aldehyde	2.689	179.054	2461.18	6547.09	322.694	7366.93	4501.01	5704.5	68463.9	14229.1	8468.08	11985.6	99645.3	13248.7	10043.7	10068.2	10068.2	Benzenoids	Phenols	Methoxyphenols	20649-42-7	HMDB0141782	C02666	ko01100//Metabolic pathways;ko01110//Biosynthesis of secondary metabolites;ko01061//Biosynthesis of phenylpropanoids;ko00940//Phenylpropanoid biosynthesis	Biosynthesis of other secondary metabolites;Chemical structure transformation maps;Global and overview maps	Metabolism
Copper gluconate	5.578	436.008	1954.96	1907.38	1927.23	2022.19	1530.43	1371.02	244.046	131.32	815.454	205.428	614.353	756.737	624.989	598.206	624.267	--	--	--	--	--	-	-	-	-
Coprogen	3.442	769.398	4473.28	3538.89	5194.28	5825.24	4749.47	4143.88	3148.6	5180.07	1902.76	1875.28	3601.79	2490.43	1601	2269.74	2262.36	--	--	--	--	--	-	-	-	-
Coproporphyrin iii	1.85	655.274	30745.6	41834.5	33287.4	45849.5	36754.6	50433.5	5687.16	5672.71	4593.29	6066.32	9561.3	6726.72	12241.3	9953.9	9765.56	Organoheterocyclic compounds	Tetrapyrroles and derivatives	Porphyrins	2624-63-7	HMDB0001261	C05770	ko01100//Metabolic pathways;ko01110//Biosynthesis of secondary metabolites;ko00860//Porphyrin metabolism	Global and overview maps;Metabolism of cofactors and vitamins	Metabolism
Cordycepin	2.406	252.108	3591.78	3060.34	4108	4544.18	603.587	8703.27	4947.55	5805.67	21074.5	6214.25	6127.44	5526.84	7594.07	7423.67	7595.46	Nucleosides, nucleotides, and analogues	Purine nucleosides	Purine 3'-deoxyribonucleosides	-	HMDB0250451	-	-	-	-
Corticosterone	3.112	693.445	86782	75579.9	147975	91026.9	72005.6	92986.5	32506.6	14065.1	27688.2	12183.3	37350.7	31826.2	31104.3	30886.5	31102	Lipids and lipid-like molecules	Steroids and steroid derivatives	Hydroxysteroids	50-22-6	HMDB0001547	C02140	ko01100//Metabolic pathways	Global and overview maps	Metabolism
Corticosterone 21-acetate	1.865	371.205	25214.4	33511.9	35177.9	48448	31089.5	19982.5	9280.52	8540.38	5508.98	6103.84	10192.7	7135.06	10210.5	9898.6	9903.65	--	--	--	--	--	-	-	-	-
Cortisol 21-acetate	3.174	427.192	9822.36	8176.46	12426.8	9645.39	10549.3	7290.57	1917.38	2247.47	2960.72	1635.03	5314.2	2277.95	3246.36	2925.32	2908.53	--	--	--	--	--	-	-	-	-
Cortisol 21-sulfate	3.877	443.189	33776.3	44039.2	34372	25501	17392.5	29855.2	2096.7	1758.26	133676	1654.81	4025.75	2157.4	5578.77	5589.79	5843.39	Lipids and lipid-like molecules	Steroids and steroid derivatives	Sulfated steroids	1253-43-6	HMDB0062779	-	-	-	-
Cortisone acetate	6.113	403.216	3353.01	3167.55	4027.25	3475.57	4364.12	4928.4	1843.39	1514.05	1315.95	1327.5	2717.8	1486.18	1521.08	1594.75	1518.11	Lipids and lipid-like molecules	Steroids and steroid derivatives	Pregnane steroids	-	HMDB0243633	-	-	-	-
Corydaline	2.358	370.205	13001.7	8473.65	7727.03	7801.09	6686.8	19019	1589.4	2733.12	4252.56	1114	2671.8	3869.07	5745.07	5964.13	5746.9	Alkaloids and derivatives	Protoberberine alkaloids and derivatives	HASH(0x242ff48)	-	HMDB0250473	C15530	ko01110//Biosynthesis of secondary metabolites;ko00950//Isoquinoline alkaloid biosynthesis	Biosynthesis of other secondary metabolites;Global and overview maps	Metabolism
Coumafuryl	3.679	231.049	38197.5	21928.5	26484.9	36430.2	14531.7	13770.2	985.543	3425.96	8761.32	2192.56	3055.61	2191.19	5870.45	5887.61	6546.63	Phenylpropanoids and polyketides	Coumarins and derivatives	Hydroxycoumarins	-	HMDB0250486	-	-	-	-
Coumaric acid o-glucoside	4.996	344.115	427.733	11423.6	12219.7	32438.1	20440.3	13278.1	6229.59	8711.11	4270.42	3631.39	5595.19	4754.39	4226.95	5580.79	5572.4	--	--	--	--	--	-	-	-	-
Creatine	5.853	132.101	5945.38	6396.37	9398.62	6202.94	8651.27	6323.67	11500.8	6966.05	113877	525546	11540.3	128995	144257	145895	145894	Organic acids and derivatives	Carboxylic acids and derivatives	Amino acids, peptides, and analogues	57-00-1	HMDB0000064	C00300	ko01100//Metabolic pathways;ko00330//Arginine and proline metabolism;ko00260//Glycine, serine and threonine metabolism	Amino acid metabolism;Global and overview maps	Metabolism
Creatinol o-phosphate	2.718	592.2	4331.05	2839.45	3310.5	4900.23	2072.6	2832.5	16217.8	13478.7	17487.3	17394.7	18053.9	19064.8	5850.31	5673.11	5850.53	--	--	--	--	--	-	-	-	-
Criophylline	3.218	647.372	3112.23	3125.09	3582.99	6073.11	5454.64	6111.22	2885.14	3085.21	1702.69	2556.39	4008.31	2538.31	2773.37	2773.39	2786.39	--	--	--	--	--	-	-	-	-
Crufomate	4.819	292.103	4583.71	2061.79	3980.7	2535.2	3640.85	2300.7	33141.5	22573.5	1476.47	16619	38883.4	24984.1	5101.31	5097.5	5207.12	--	--	--	--	--	-	-	-	-
Crustecdysone	0.587	503.277	15335.8	6149.46	14008.3	31284.5	20506.8	11251.2	158037	98470.6	34991.9	82616.1	243172	135426	48507.3	48012.9	48013.1	Lipids and lipid-like molecules	Steroids and steroid derivatives	Bile acids, alcohols and derivatives	-	HMDB0242587	-	-	-	-
Cryptotanshinone	4.261	319.134	6462.76	4341.46	5203.8	11026.8	10065.9	3680.44	7998.46	14850.8	4480.65	7633.05	21975.1	12227.5	5800.5	6528.27	5812.1	Lipids and lipid-like molecules	Prenol lipids	Diterpenoids	35825-57-1	HMDB0035220	-	-	-	-
Cucurbitacin b	2.742	576.372	5362.37	4934.63	2578.39	6263.69	4860.56	4961.23	20584.1	37017.3	5286.32	14425.5	23764.5	16966.2	6647.53	6475.11	6493.94	Lipids and lipid-like molecules	Steroids and steroid derivatives	Cucurbitacins	6199-67-3	HMDB0034927	C08794	ko01110//Biosynthesis of secondary metabolites;ko00996//Biosynthesis of various alkaloids	Biosynthesis of other secondary metabolites;Global and overview maps	Metabolism
Cucurbitacin d	0.705	539.286	12669.4	13432.3	15379.2	18133.5	15776.8	11674.5	13676.3	16453.6	6127.4	13049.9	9137.23	15410.5	11007.9	11007.6	11367.5	Lipids and lipid-like molecules	Steroids and steroid derivatives	Cucurbitacins	3877-86-9	HMDB0034695	C08796	ko01110//Biosynthesis of secondary metabolites;ko00996//Biosynthesis of various alkaloids	Biosynthesis of other secondary metabolites;Global and overview maps	Metabolism
Cucurbitacin e	2.694	574.324	1127.12	2815.93	6647.3	2890.89	4337.42	1966.98	8009.36	8778.98	2250.86	15286.8	8790.92	3065.25	3223.73	4239.1	3326.96	Lipids and lipid-like molecules	Steroids and steroid derivatives	Cucurbitacins	-	HMDB0250581	C08797	ko01110//Biosynthesis of secondary metabolites;ko01062//Biosynthesis of terpenoids and steroids;ko00996//Biosynthesis of various alkaloids	Biosynthesis of other secondary metabolites;Chemical structure transformation maps;Global and overview maps	Metabolism
Cucurbitacin e-2-o-glucoside	5.762	741.34	2531.51	1649.17	2243.37	2753.24	2070.03	1992.3	1710.36	1040.59	743.732	1726.3	1950.69	1220.34	1383.23	1383.6	1422.48	Lipids and lipid-like molecules	Steroids and steroid derivatives	Steroidal glycosides	1398-78-3	HMDB0035893	-	-	-	-
Culpin	1.642	281.105	14122.5	17621.4	16997.2	21115.2	15033.2	13579.9	40696.8	36757.7	23376.9	27179	28258.7	23432.6	13549.1	13551.5	13314.2	--	--	--	--	--	-	-	-	-
Cyanazine	6.756	241.117	4943.28	1018.13	6255.29	807.129	5317.99	4267.6	2499.93	2428.05	764.682	2266.47	2118.61	3356.16	1144.74	1152.01	1149.85	Organoheterocyclic compounds	Triazines	Aminotriazines	-	HMDB0250604	-	-	-	-
Cyanidin 3-(2g-glucosylrutinoside)	2.022	757.213	1804.2	1398.59	1878.8	1642.25	1929.35	2122.47	2189.91	3871.6	3301.91	5593.82	2906.13	4077.51	1527.57	1527.66	1494.87	Phenylpropanoids and polyketides	Flavonoids	Flavonoid glycosides	55028-57-4	HMDB0037988	-	-	-	-
Cyanidin 3,5-diglucoside	8.059	611.14	440.009	474.244	513.133	251.891	317.391	526.651	1559.9	632.904	572.245	503.344	1184.55	644.485	584.034	552.904	552.679	Phenylpropanoids and polyketides	Flavonoids	Flavonoid glycosides	-	HMDB0304306	C08639	ko00942//Anthocyanin biosynthesis	Biosynthesis of other secondary metabolites	Metabolism
Cyanidin-3-o-sambubioside-5-o-glucoside	1.568	743.194	14966	11191.9	14407.5	13370.8	18675.9	24341.4	25835.5	16087.4	15859.1	13582	30485.7	8314.33	6613.85	8028.42	8063.5	--	--	--	--	--	-	-	-	-
Cyanofenphos	3.567	304.078	12841.7	4589.68	6653.73	7061.77	4323.88	6664.53	3633.47	4382.29	14838	2321.86	6122.05	2808.23	4687.83	4754.01	4755.38	Benzenoids	Benzene and substituted derivatives	Phenylphosphonothioates	-	HMDB0250608	-	-	-	-
Cyanolide a	1.24	855.466	6302.1	11770.9	11106.1	10519.6	13190.7	9370.54	11197.5	8011.25	10682.1	18882.3	12082.6	10475.2	8191.51	8191.54	7986.33	--	--	--	--	--	-	-	-	-
Cyasterone	0.63	485.287	48213.1	56268.5	44039.3	36764	77770.5	39231.1	52684.4	63067.4	47398.7	48868.6	48240.9	44948.4	128067	132730	129564	Lipids and lipid-like molecules	Prenol lipids	Triterpenoids	-	HMDB0250618	-	-	-	-
Cyclo(leu-pro)	5.185	211.132	6252.73	11090.6	5135.04	8301.2	7981.72	18977.1	3736.35	2291.65	4613.75	2184.89	4093.25	3894.68	6456.24	6492.04	5427.68	Organic acids and derivatives	Carboxylic acids and derivatives	Amino acids, peptides, and analogues	2873-36-1	HMDB0034276	-	-	-	-
Cyclo(trp-Ala)	5.764	258.144	7586.5	6288.74	6945.11	7783.92	6661.95	6931.54	3500.47	1180.58	5676.06	8556.97	4158.97	1016.33	3160.38	3713.34	3707.09	--	--	--	--	--	-	-	-	-
Cycloartenol acetate	0.696	491.37	33036.7	30956	27516.5	15424.8	23509.2	17878	22724	17967.3	15654.8	24895	2773.26	7708.54	11506.8	12456.5	11147.5	--	--	--	--	--	-	-	-	-
Cycloate	1.329	216.122	543432	874621	540153	998139	1.20406e+06	630215	279364	803800	265021	391038	372005	517956	258271	245668	248427	Organosulfur compounds	Thiocarbonyl compounds	Thiocarbamic acid derivatives	-	HMDB0250636	-	-	-	-
Cyclobenzaprine	3.609	276.158	3976.3	4470.13	2555.86	4869.95	3763.42	5403.13	2313.1	2000.74	18784.2	3715.84	3997.72	4558.74	2676.24	2678.99	2762.58	Benzenoids	Dibenzocycloheptenes	HASH(0x1ed6b10)	303-53-7	HMDB0015060	-	-	-	-
Cyclohexanamine, 1-phenyl-n-propyl-	3.784	218.185	786.536	1147.2	688.972	2372.01	2892.34	1295.25	862.496	1195.61	793.284	1200.72	1324.9	1435.42	1015.54	976.544	976.212	--	--	--	--	--	-	-	-	-
Cycloheximide	3.445	264.159	29863.1	5803.88	61936.9	18482	18295.4	10805.8	7154.22	6443.94	1409.28	2696.89	8872.91	2125.53	6090.21	6134.25	6090.41	Organoheterocyclic compounds	Piperidines	Piperidinones	-	HMDB0250657	-	-	-	-
Cyclohexylamine	4.15	100.112	120723	233885	150384	190922	302463	227012	68052.1	27738.1	35079.7	89261.9	75600.5	60022.2	82693.7	82755	75914.1	Organic nitrogen compounds	Organonitrogen compounds	Cyclohexylamines	-	HMDB0062716	C00571	ko01120//Microbial metabolism in diverse environments	Global and overview maps	Metabolism
Cyclopentanone, 2-[4-(4-chlorophenyl)-2-thiazolyl]hydrazone	7.128	209.005	5728.34	9448.7	5919.21	6566.29	6938.68	5186.47	505.858	563.321	3344.88	574.775	617.982	567.86	5183.64	5254.4	5184.58	--	--	--	--	--	-	-	-	-
Cyclopentolate	6.32	274.186	16096.2	42568.3	31144.6	17803.3	24468.8	22754.6	26489.1	9346.05	2695.02	6674.41	37561.9	7701.08	15143.4	15169.3	16839.6	Benzenoids	Benzene and substituted derivatives	HASH(0x1f68460)	512-15-2	HMDB0015114	-	-	-	-
Cyclopropyl(4-methoxyphenyl)phenylmethanol	3.412	255.132	2859.58	2244.09	2388.68	2587.47	2208.41	2235.26	3814.37	5998.95	2492.97	7952.31	4626.27	10095.1	2268.79	2175.99	2172.95	--	--	--	--	--	-	-	-	-
Cycloserine	4.281	103.053	23223.9	37647.6	41916.3	11949.9	14090.4	14205.2	48018	26954.6	15209.6	16063.8	90624.5	20326.7	14173.2	14044.1	14883.3	Organic acids and derivatives	Carboxylic acids and derivatives	Amino acids, peptides, and analogues	-	HMDB0251514	C08057	ko01100//Metabolic pathways;ko01110//Biosynthesis of secondary metabolites	Global and overview maps	Metabolism
Cycloxydim-tp bh 517-tso e/z-isomer	5.075	342.19	17713.1	4186.96	7440.97	12219.1	10055.6	18638	3014.25	3950.16	4011.05	3022.64	1674.31	2710.38	3027.98	3193.4	3030.24	--	--	--	--	--	-	-	-	-
Cycloxydime	7.402	348.139	7206.23	7313.1	9726.33	7089.14	8848.94	7463.78	5877.78	1676.21	629.758	2475.73	10609.4	4065.95	5101.07	4913.67	5104.07	--	--	--	--	--	-	-	-	-
Cyfluthrin	7.039	434.071	6056.75	4566.85	3366.04	6412.34	5583.73	3759.8	1348.2	1426.45	441.869	1134.22	1936.33	1557.9	1493.57	1493.9	1430.03	--	--	--	--	--	-	-	-	-
Cyhalofop-butyl	3.97	358.149	9240.41	3077.31	3110.78	3132.89	2784.75	17952.4	1317.09	1356.39	1661.61	1197.8	2208.05	1269.79	1650.05	1648.94	1412.48	--	--	--	--	--	-	-	-	-
Cyhalothrin	6.745	467.135	6913.59	4993.08	7241.65	3549.45	2293.67	5921.18	18641.6	41454.3	18823.1	19982	21546.1	18818.7	12051.6	15141.5	15042.3	Lipids and lipid-like molecules	Fatty Acyls	Fatty acid esters	-	HMDB0250689	-	-	-	-
Cyhexatin	5.108	369.173	5727.02	4314.02	7643.97	6240.24	6328.66	6137.37	2927.76	2085.65	1259.4	1774.33	5368.56	1127.76	2671.17	2683.39	2141.94	--	--	--	--	--	-	-	-	-
Cylindrospermopsin	6.871	438.099	2041.71	1667.12	906.817	2249.18	2139.89	3275.01	2523.74	1710.94	1097.08	1497.96	7147.81	1032.74	1870.63	1869.71	1761.57	--	--	--	--	--	-	-	-	-
Cymarin	4.924	549.299	1417.03	971.461	1519.74	1540.4	753.888	1038.61	3327.99	971.001	443.244	995.904	2912.31	932.674	840.269	840.29	866.261	--	--	--	--	--	-	-	-	-
Cymoxanil	3.804	199.074	54444.2	14344.3	16590.8	47386.8	39034.7	7538.51	24688.7	61319.7	27419.4	30562.7	24666.6	43703.4	19014	19006.4	18537.7	--	--	--	--	--	-	-	-	-
Cynaropicrin	2.328	364.158	8337.19	8494.95	5868.67	9108.47	5174	5188.1	14717.6	11549.1	5847.87	8925.13	14425.6	7512.2	5442.49	5457.12	4768.93	Lipids and lipid-like molecules	Prenol lipids	Terpene lactones	35730-78-0	HMDB0036423	-	-	-	-
Cypermethrin	5.962	435.099	2355.84	1353.2	1774.96	2005.12	2026.24	2495.94	1716.49	2378.19	567.792	608.29	2635.48	1862.23	1184.7	1071.55	1269.94	--	--	--	--	--	-	-	-	-
Cyphenothrin	3.837	358.17	33047.4	11193.3	11427.8	17778.2	14050.3	76262.6	2456.88	2799.23	2080.97	2221.76	4363.8	2260.8	5529.54	5529.05	5608.76	--	--	--	--	--	-	-	-	-
Cypridinid etioluciferin	3.63	310.172	6134.78	8027.19	7432.59	5847.98	7175.45	7668.52	3943.2	4000.95	2617.87	1576.52	5976	3239.58	3284.09	3338.8	3338.65	--	--	--	--	--	-	-	-	-
Cyproconazole	6.106	292.138	8915.44	10907.5	7936.72	13630.1	13757	10136.9	10453.1	4912.46	11912.1	17179.8	19512.8	19104.3	7876.17	7878.97	8023.98	Benzenoids	Benzene and substituted derivatives	Phenylpropanes	-	HMDB0250696	-	-	-	-
Cyprodinil	6.392	226.01	595.794	3793.86	1359.2	1003.18	2492.55	1017.17	857.48	643.793	1588.41	931.447	2136.9	780.991	719.107	746.604	718.908	Benzenoids	Benzene and substituted derivatives	Aniline and substituted anilines	121552-61-2	HMDB0034853	-	-	-	-
Cyprofuram	6.711	280.084	16236.9	13820.8	12127.5	14799.7	10724.4	13327.7	852.733	1736.57	4400.19	1543.33	2841.66	391.864	3964.24	4142.12	3963.35	--	--	--	--	--	-	-	-	-
Cyproheptadine	2.878	288.194	3725.74	12087.7	5636.06	3863.57	6663.61	4702.67	16379.5	25189.1	3311.58	10345.2	11085.9	9453.77	5634.74	5928.85	5634.95	Benzenoids	Benzene and substituted derivatives	Phenylmethylamines	961-71-7	HMDB0240227	-	-	-	-
Cyproterone	6.157	375.186	3043.07	3818.32	16137.1	9528.98	4918.8	4453.19	2613.25	2552.98	3196.09	2459.56	5514.28	2479.45	3564.03	3879.79	3873.83	Lipids and lipid-like molecules	Steroids and steroid derivatives	Pregnane steroids	2098-66-0	HMDB0015587	-	-	-	-
Cyproterone acetate	7.056	417.159	26974.2	43065.9	93511.3	28041.7	29946.8	61674.1	21632.4	29676.5	9131.06	5806.5	15814.5	8285.17	15169.3	14896.9	14897.6	Lipids and lipid-like molecules	Prenol lipids	Monoterpenoids	33375-08-5	HMDB0034974	-	-	-	-
Cyromazine	5.717	167.09	15863.1	7849.42	10766.9	19432.5	12071.8	15954.9	1320.85	1585.77	1722.05	1394	1441.39	1429.51	5165.74	5131.61	5165.14	Organoheterocyclic compounds	Triazines	Aminotriazines	66215-27-8	HMDB0029862	C14147	ko01120//Microbial metabolism in diverse environments	Global and overview maps	Metabolism
Cys-Asn-Arg	2.619	392.19	10288.9	8199.45	7717.24	12778.3	10716.8	10228.3	4047.49	3999.73	2917.33	2282.99	4991.31	3541.14	4609.63	4600.05	4574.29	--	--	--	--	--	-	-	-	-
Cys-Cys-Lys	6.34	353.118	2697.57	2162.92	3192.61	2925.73	3292.61	4845.47	4893.9	6649.82	5802.31	3291.62	8248.32	4268.28	1706.59	1829.17	1828.39	--	--	--	--	--	-	-	-	-
Cys-Glu-Arg	6.425	204.086	116321	66787.9	82501.9	194386	203278	97008.2	53382.7	171608	34704.3	11709.9	10198.8	125326	69167.2	70040.3	70721.8	--	--	--	--	--	-	-	-	-
Cys-Gly-Lys	5.728	307.132	1627.16	1369.82	2471.46	2657.85	1943.27	1615.1	520440	449156	176761	364192	683053	186366	95038.3	94903.5	88127.8	--	--	--	--	--	-	-	-	-
Cys-His-Arg	4.28	415.181	2306.75	1688.26	2260.04	1093.22	1333.37	8926.13	5926.2	507.811	2439.94	3087.42	4403.1	1670.15	1934.06	1934.7	1973.02	--	--	--	--	--	-	-	-	-
Cys-Met-Lys	6.292	381.154	700.28	1280.88	34624.2	42781.1	29074.1	1766.84	263711	56497	37588.9	210518	1935.27	175012	45310.1	45316.3	46279.2	--	--	--	--	--	-	-	-	-
Cys-Pro-Arg	3.421	375.163	6019.31	3427.56	5005.73	4236.44	3386.84	4548.45	1898.73	2093.15	1770.46	1619.51	2604.55	1768.07	2299.57	2388.19	2388.4	--	--	--	--	--	-	-	-	-
Cysteine	7.205	122.023	2197.13	5938.59	4166.56	1264.15	1498.63	3062.86	61222.9	45678.2	7637.48	33269.1	80413.3	35765.4	14917.2	16414.7	16430.8	Organic acids and derivatives	Carboxylic acids and derivatives	Amino acids, peptides, and analogues	-	HMDB0303385	-	-	-	-
Cysteine conjugated chenodeoxycholic acid	2.589	991.627	14741.7	11739	11166.6	11645.5	11061.1	9750.35	3378.51	5737.44	7364.23	3301.67	1610.45	4590.05	7536.49	7366.88	8688.09	--	--	--	--	--	-	-	-	-
Cysteine conjugated cholic acid	2.54	534.268	2635.82	2470.57	3155.27	2872.45	2337.54	2486.47	9043.31	5716.69	4497.63	2281.46	9831.92	3128.15	2686.49	2539.82	2530.52	--	--	--	--	--	-	-	-	-
Cytarabine	3.936	487.176	123021	78890.8	132167	28102.1	84797.9	255151	2399.59	2659.8	3520.04	1941.59	2003.97	2118.25	12931.8	12850.9	12931.8	Nucleosides, nucleotides, and analogues	Pyrimidine nucleosides	HASH(0x1062b70)	-	HMDB0248553	-	-	-	-
Cytidine	4.196	244.078	89447.2	108274	83108.5	121965	99989.9	43222.7	669990	26809.6	20425.2	42366.7	471696	11709.5	145007	145007	145669	Nucleosides, nucleotides, and analogues	Pyrimidine nucleosides	HASH(0x592c520)	65-46-3	HMDB0000089	C00475	ko01100//Metabolic pathways;ko02010//ABC transporters;ko00240//Pyrimidine metabolism	Global and overview maps;Membrane transport;Nucleotide metabolism	Environmental Information Processing;Metabolism
Cytidine 2',3'-cyclic monophosphoric acid	6.925	611.087	4415.73	5180.23	5809.91	783.329	3193.39	9192.45	921.236	1059.28	774.275	807.201	1225.88	865.204	1630.25	1629.32	1507.02	--	--	--	--	--	-	-	-	-
Cytidine 2',3'-cyclic phosphate	5.242	306.048	37548.3	45405.4	42734.7	19316.6	39392.2	84755.7	3754.61	3861.2	987.438	1628.93	3098.84	895.791	15319.3	15141.4	15294	Organic acids and derivatives	Carboxylic acids and derivatives	Amino acids, peptides, and analogues	15718-51-1	HMDB0011691	C00127	ko01100//Metabolic pathways;ko00480//Glutathione metabolism	Global and overview maps;Metabolism of other amino acids	Metabolism
Cytidine 3'-monophosphate	3.34	112.05	15881.1	12667.7	14697.4	13676.9	15169.3	17446.6	13713	34888	36291.7	58839.8	35841.2	47669.7	36156.5	36633.5	36153	Organic oxygen compounds	Organooxygen compounds	Carbohydrates and carbohydrate conjugates	84-52-6	HMDB0240312	C05822	ko01100//Metabolic pathways;ko00240//Pyrimidine metabolism	Global and overview maps;Nucleotide metabolism	Metabolism
Cytochalasin a	0.684	460.268	128217	124598	84238.3	101474	91811.1	97610.9	140511	94590.5	126745	79499.4	93647.7	88821.3	127035	127041	122998	--	--	--	--	--	-	-	-	-
Cytochalasin b	3.841	462.252	14346.2	7558.21	10532.8	22551.8	15779.9	6313.79	2103.18	2200.8	6176.52	2113.97	3748.51	2012.86	5048.53	5166.25	5049.33	Alkaloids and derivatives	Cytochalasans	Cytochalasins	-	HMDB0250718	-	-	-	-
Cytochalasin e	3.454	416.227	12734.4	6066.99	10146.8	25592.1	49531.4	13507.6	3326.29	3423.71	3125.6	2809.02	4945.37	3173.32	3810.12	3539.95	3533.2	Alkaloids and derivatives	Cytochalasans	HASH(0x1074020)	-	HMDB0246197	-	-	-	-
Cytochalasin h	1.861	476.304	53917.2	49936.4	38971.2	93991.1	98532.2	35036.9	42997	27322.3	52654.5	16367.9	59134.1	51406.1	25378.9	23075.8	23072.9	--	--	--	--	--	-	-	-	-
Cytochalasin j	3.991	452.275	7009.93	3868.9	6323.29	6228.31	4202.83	4511.47	9692.9	8960.85	2959.07	3662.94	7022.24	2152.03	2800.79	2811.83	3082.21	--	--	--	--	--	-	-	-	-
Cytosine	3.967	112.05	309284	221874	312516	138797	224234	422964	22943.7	10309.9	23663	12894.5	2127.78	12052.9	69402.6	69040.6	68839.3	Organoheterocyclic compounds	Diazines	Pyrimidines and pyrimidine derivatives	71-30-7	HMDB0000630	C00380	ko01100//Metabolic pathways;ko00240//Pyrimidine metabolism	Global and overview maps;Nucleotide metabolism	Metabolism
Cytotrienin a	4.476	671.349	1169.12	951.82	872.756	3290.27	8166.23	1352.51	600.66	732.526	309.327	379.536	765.58	398.964	205.834	200.133	199.899	--	--	--	--	--	-	-	-	-
D-(+)-cellobiose octaacetate	6.716	701.209	1571.4	1321.55	1772.84	1972.67	1687.24	1764.93	78135.9	40380.7	3047.03	29139.9	47367.9	56414.6	12001.1	11904.9	12002.5	--	--	--	--	--	-	-	-	-
D-(+)-mannose	4.185	163.059	64910.7	18996.3	43632	49901.2	25501.6	20211.4	3199.25	3598.89	3175.22	2904.32	3953.67	3046.35	8815.8	8815.44	9188	--	--	--	--	--	-	-	-	-
D-(+)-Melibiose	6.085	360.158	2156.75	1304.69	1209.56	1959.68	1071.98	1629.28	2320	1351.42	749.46	6956.73	4038.63	2451.27	1156.26	1136.58	1156.65	Organic oxygen compounds	Organooxygen compounds	Carbohydrates and carbohydrate conjugates	13299-20-2	HMDB0000048	C05402	ko01100//Metabolic pathways;ko02010//ABC transporters;ko00052//Galactose metabolism	Carbohydrate metabolism;Global and overview maps;Membrane transport	Environmental Information Processing;Metabolism
D-2-phosphoglyceric acid	7.059	187.023	160038	125146	119022	124263	107619	157301	1446.81	728.585	20298.8	701.135	6070.19	1389.53	42055.3	41881.5	41124.8	Organic oxygen compounds	Organooxygen compounds	Carbohydrates and carbohydrate conjugates	3443-57-0	HMDB0003391	C00631	ko01100//Metabolic pathways;ko01110//Biosynthesis of secondary metabolites;ko01120//Microbial metabolism in diverse environments;ko01060//Biosynthesis of plant secondary metabolites;ko01061//Biosynthesis of phenylpropanoids;ko01063//Biosynthesis of alkaloids derived from shikimate pathway;ko01230//Biosynthesis of amino acids;ko01062//Biosynthesis of terpenoids and steroids;ko01200//Carbon metabol…	Amino acid metabolism;Carbohydrate metabolism;Chemical structure transformation maps;Global and overview maps;Lipid metabolism	Metabolism
D-amygdalin	2.415	458.163	11260	10192.6	8291.43	14105.8	10860	10522.1	2735.79	3361.06	6272.09	3024.49	4180.72	3384.15	7043.87	6949.55	6737.51	Organic oxygen compounds	Organooxygen compounds	Carbohydrates and carbohydrate conjugates	29883-15-6	HMDB0035030	C08325	ko01100//Metabolic pathways;ko01110//Biosynthesis of secondary metabolites;ko00460//Cyanoamino acid metabolism	Global and overview maps;Metabolism of other amino acids	Metabolism
D-cycloserine	5.86	103.038	903.826	865.906	941.584	516.371	792.701	756.335	42070.8	47507.5	6386.46	28322.5	46881.8	17070.9	9957.76	10030.3	10030.3	Organoheterocyclic compounds	Azolines	Isoxazolines	68-41-7	HMDB0014405	C08057	ko01100//Metabolic pathways;ko01110//Biosynthesis of secondary metabolites	Global and overview maps	Metabolism
D-galacturonic acid	6.329	212.052	1583.51	1576.23	1671	1288.17	1893.68	1715.53	21661.9	15513.2	6255.37	6798.87	24485.1	5599.23	2968.77	2967.9	2878.29	Organic oxygen compounds	Organooxygen compounds	Carbohydrates and carbohydrate conjugates	-	HMDB0062783	C00333	ko01100//Metabolic pathways;ko02010//ABC transporters;ko00520//Amino sugar and nucleotide sugar metabolism;ko00053//Ascorbate and aldarate metabolism;ko00040//Pentose and glucuronate interconversions	Carbohydrate metabolism;Global and overview maps;Membrane transport	Environmental Information Processing;Metabolism
D-glucosamine	4.511	359.147	3022.15	1103.91	2319.44	2430.24	1618.16	3659.43	1726.58	1314.68	327.553	2208.67	2463.93	975.131	1588.21	1588.47	1689.45	Organic oxygen compounds	Organooxygen compounds	Carbohydrates and carbohydrate conjugates	14257-69-3	HMDB0030091	C00329	ko01100//Metabolic pathways;ko00520//Amino sugar and nucleotide sugar metabolism	Carbohydrate metabolism;Global and overview maps	Metabolism
D-glucosamine 1-phosphate	2.308	519.116	1933.56	1529.03	1771.25	2931.24	1939.78	1994.3	2120.5	148602	1721.16	1333.05	2565.19	1162.26	5319.29	5624.46	5613.7	Organic oxygen compounds	Organooxygen compounds	Carbohydrates and carbohydrate conjugates	6866-69-9	HMDB0001367	C06156	ko01100//Metabolic pathways;ko00520//Amino sugar and nucleotide sugar metabolism	Carbohydrate metabolism;Global and overview maps	Metabolism
D-glucosamine 6-phosphate	4.199	260.052	9868.02	11758.8	10072	16446.6	14847.2	7793.47	68178.1	5804.88	7210.12	8494.66	64010.7	5347.27	14964.8	16829.2	15960.5	Organic oxygen compounds	Organooxygen compounds	Carbohydrates and carbohydrate conjugates	55722-81-1	HMDB0001254	C00352	ko01100//Metabolic pathways;ko00520//Amino sugar and nucleotide sugar metabolism;ko00250//Alanine, aspartate and glutamate metabolism	Amino acid metabolism;Carbohydrate metabolism;Global and overview maps	Metabolism
D-glucose, 2-deoxy-2-[(7-nitro-2,1,3-benzoxadiazol-4-yl)amino]-	6.696	343.078	1484.98	1867.95	1337.2	2226.54	1470.87	2351.2	2411.79	1882.67	1139.83	1677.1	3373.9	1699.65	4318.12	4317.24	4115.83	--	--	--	--	--	-	-	-	-
D-lactosyl-.beta.1-1'-d-erythro-sphingosine	3.877	606.369	2032.02	3423.32	3349.56	1984.34	2471.4	2677.59	2785.59	3090.81	2226.47	2572.94	3969.44	2520.15	1548.61	1598.38	1598.65	--	--	--	--	--	-	-	-	-
D-leucinamide, n-[(phenylmethoxy)carbonyl]-l-leucyl-n-[(1s)-1-formyl-3-methylbutyl]-	5.067	458.3	552.128	1100.04	1773.59	1475.18	1767.05	1489.45	5642.09	1297.37	1091.69	2244.75	4693.33	1339.65	1025.48	1143.99	1012.55	--	--	--	--	--	-	-	-	-
D-lysergic acid n,n-diethylamide	4.746	281.149	39027.5	77767.4	44813.7	118591	207097	70971	2752.4	3936.25	10418.1	2487.98	8628.46	2769.61	24529.1	24921.1	24920.2	--	--	--	--	--	-	-	-	-
D-mannosamine	7.149	162.075	3336.92	2794.3	2453.65	3271.65	2286.1	3204.31	12096.3	12279.1	2335.17	3968.84	4470.69	4121.32	3670.76	3407.57	3412.14	--	--	--	--	--	-	-	-	-
D-mannose 6-phosphate	5.882	305.026	26609	12386.9	18195.9	25175.8	15048.9	31297.1	1000.3	927.556	6761.71	1168.86	1473.52	1053.98	4895.21	4894.72	4832.4	Organic oxygen compounds	Organooxygen compounds	Carbohydrates and carbohydrate conjugates	-	HMDB0304312	C00275	ko01100//Metabolic pathways;ko01110//Biosynthesis of secondary metabolites;ko00520//Amino sugar and nucleotide sugar metabolism;ko00051//Fructose and mannose metabolism	Carbohydrate metabolism;Global and overview maps	Metabolism
D-myo-inositol-1,3-diphosphate	5.64	322.968	5214.84	9352.41	9560.2	8835.41	9923.34	5164.05	2062.27	651.374	534.648	972.146	2280.47	670.133	1858.6	1810.61	1858.49	--	--	--	--	--	C04062	ko01100//Metabolic pathways;ko00562//Inositol phosphate metabolism;ko04070//Phosphatidylinositol signaling system	Carbohydrate metabolism;Global and overview maps;Signal transduction	Environmental Information Processing;Metabolism
D-neopterin	4.939	254.109	53773.6	13713.9	19975.9	48348.3	35234.8	87851	4982.07	2352.66	6606.49	2662.81	7771.77	1731.19	6161.2	6463.67	6463.48	Organoheterocyclic compounds	Pteridines and derivatives	Pterins and derivatives	2009-64-5	HMDB0000845	C05926	ko00790//Folate biosynthesis	Metabolism of cofactors and vitamins	Metabolism
D-ornithine	5.161	116.07	463430	584888	601969	410346	461079	437055	812960	628963	46644.4	370376	876066	258749	474403	470953	470965	Organic acids and derivatives	Carboxylic acids and derivatives	Amino acids, peptides, and analogues	348-66-3	HMDB0003374	C00515	ko01100//Metabolic pathways;ko01110//Biosynthesis of secondary metabolites;ko00470//D-Amino acid metabolism	Global and overview maps;Metabolism of other amino acids	Metabolism
D-pinitol	4.856	217.085	6962.54	25835.5	23828	5201.57	3490.73	8450.84	25542.6	25489.4	26062.8	26106.5	22781	24624.2	25662.6	25553.8	25553.7	Organic oxygen compounds	Organooxygen compounds	Alcohols and polyols	10284-63-6	HMDB0034219	-	-	-	-
D-pipecolinic acid	8.615	259.158	6204.84	3012	3778.98	3247.15	926.055	2883.48	15075.2	1358.41	14792.8	3968.34	125723	2775.1	8824.71	6371.6	9085.1	Organic acids and derivatives	Carboxylic acids and derivatives	Amino acids, peptides, and analogues	1723-00-8	HMDB0005960	-	-	-	-
D-proline	4.798	116.046	21594	26857.9	25889.6	26531.7	22236.4	16028.3	4169.74	502.367	6478.8	503.556	25792	399.094	11366.1	11397.2	11470.4	Organic acids and derivatives	Carboxylic acids and derivatives	Amino acids, peptides, and analogues	344-25-2	HMDB0003411	C00763	ko01100//Metabolic pathways;ko00330//Arginine and proline metabolism;ko00470//D-Amino acid metabolism	Amino acid metabolism;Global and overview maps;Metabolism of other amino acids	Metabolism
D-pyroglutamic acid	6.514	130.049	1.19698e+06	899202	1.03828e+06	989108	966089	973636	410750	221816	74221.5	183888	521395	103417	527050	538520	538374	--	--	--	--	--	C02237	ko01100//Metabolic pathways;ko00470//D-Amino acid metabolism	Global and overview maps;Metabolism of other amino acids	Metabolism
D-ribose	6.237	151.047	35519	35747.2	41964.4	21798.7	24730	39827.7	2581.61	950.213	1960.92	2039.47	2201.43	946.214	38989.1	38908.9	38362	Organic oxygen compounds	Organooxygen compounds	Carbohydrates and carbohydrate conjugates	613-83-2	HMDB0000283	-	-	-	-
D-sorbitol	4.167	200.091	179944	190314	198424	204675	351541	329883	10467.1	10423.8	3951.64	10251.6	9880.59	10612.6	33997	33939.9	18231.1	Organic oxygen compounds	Organooxygen compounds	Carbohydrates and carbohydrate conjugates	50-70-4	HMDB0000247	C00794	ko01100//Metabolic pathways;ko02010//ABC transporters;ko00052//Galactose metabolism;ko00051//Fructose and mannose metabolism	Carbohydrate metabolism;Global and overview maps;Membrane transport	Environmental Information Processing;Metabolism
D-turanose	6.214	360.127	760.344	467.393	1563.59	952.419	785.968	695.758	1602.45	1051.41	883.016	2372.15	1785.21	1245.54	727.78	700.968	829.193	Lipids and lipid-like molecules	Fatty Acyls	Fatty acyl glycosides	547-25-1	HMDB0011740	-	-	-	-
D-xylose	2.721	151.038	955.751	1032.83	926.138	1117.96	770.334	1585.58	3467.01	1331.7	11851.7	1214.77	5354.21	6218.67	1593.99	1470.58	1469.17	Organic oxygen compounds	Organooxygen compounds	Carbohydrates and carbohydrate conjugates	58-86-6	HMDB0000098	C00181	ko01100//Metabolic pathways;ko02010//ABC transporters;ko00520//Amino sugar and nucleotide sugar metabolism;ko00040//Pentose and glucuronate interconversions	Carbohydrate metabolism;Global and overview maps;Membrane transport	Environmental Information Processing;Metabolism
D617	0.663	291.195	86796	77445	129421	81343	80012	89543.3	139868	146750	96764.3	168287	218576	124465	84635.4	86189.9	86175.4	--	--	--	--	--	-	-	-	-
Dacthal	5.447	332.893	378255	796918	388029	398210	702692	562446	98629.3	73074.2	28253.5	156610	447759	156859	25208.7	25222.3	25590.3	Benzenoids	Benzene and substituted derivatives	Benzoic acids and derivatives	-	HMDB0250144	-	-	-	-
Dactolisib	5.137	470.202	14507.4	9597.93	14677	7092.3	8418.45	14873.5	2275.01	1997.93	2328.28	2578.78	3502.32	1224.67	2598.32	2930.89	2620.51	Organoheterocyclic compounds	Quinolines and derivatives	Phenylquinolines	-	HMDB0247649	-	-	-	-
Daidzein	0.514	255.049	567.7	969.11	3141.03	3596.66	1010	371.173	5329.23	6618.44	2841.39	6483.03	2516.87	7338.71	1838.78	1866.42	1888.9	Phenylpropanoids and polyketides	Isoflavonoids	Isoflav-2-enes	486-66-8	HMDB0003312	C10208	ko01100//Metabolic pathways;ko01110//Biosynthesis of secondary metabolites;ko01061//Biosynthesis of phenylpropanoids;ko00943//Isoflavonoid biosynthesis	Biosynthesis of other secondary metabolites;Chemical structure transformation maps;Global and overview maps	Metabolism
Daidzin	6.932	439.084	1072.57	44228.7	1331.73	1185.31	888.519	55679.2	37755.9	54648.9	608.113	9922.71	18821.4	9738.86	37321.1	37334.7	24288.5	Phenylpropanoids and polyketides	Isoflavonoids	Isoflavonoid O-glycosides	552-66-9	HMDB0033991	C10216	ko00943//Isoflavonoid biosynthesis	Biosynthesis of other secondary metabolites	Metabolism
Daimuron	4.275	537.301	3395.44	1230.75	2041.01	1641.56	1227.58	3713.88	1212.14	1805.54	845.232	1196.5	2212.63	1195.36	1625.39	1615.75	1793.03	--	--	--	--	--	-	-	-	-
Danazol	0.694	338.194	10181.9	7369.7	10315.8	4832.51	8035.97	8730.29	19184.1	8844.06	10339.6	8891.97	14999.7	10895.8	8178.67	8541.62	9061.81	Lipids and lipid-like molecules	Steroids and steroid derivatives	Estrane steroids	17230-88-5	HMDB0002835	-	-	-	-
Danthron	0.673	241.068	114153	76196.2	65764.5	116704	204143	13041.5	107479	223958	202709	103182	79706.5	92056.6	76448.3	78748.8	78759.5	Benzenoids	Anthracenes	Anthraquinones	117-10-2	HMDB0029752	-	-	-	-
Dapsone	6.801	497.146	10257.1	7169.07	7026.96	11954.1	9487.76	7160.64	39670.9	30120.1	5029.18	52598.5	43791.4	103436	18320.3	18574.4	18574.3	Benzenoids	Benzene and substituted derivatives	Benzenesulfonyl compounds	80-08-0	HMDB0014395	-	-	-	-
Darunavir	5.783	570.249	1252.55	876.714	1203.99	1610.22	2080.61	2056.48	793.213	1843.97	612.736	1154.49	1313.24	1282.78	847.757	847.802	835.305	Benzenoids	Benzene and substituted derivatives	Benzenesulfonamides	206361-99-1	HMDB0015393	-	-	-	-
Darunavir ethanolate (prezista)	4.965	570.249	12988.8	5548.12	5886.72	23143	39497.7	25128.6	1270.72	1042.43	2513.08	1111.41	2116.34	1054.12	2999.59	2999.27	3083.36	--	--	--	--	--	-	-	-	-
Dasatinib	3.977	401.083	4642.97	2911.29	3592.09	3810.26	928.604	917.621	1170.8	1085.89	1016.39	873.659	2753.25	1152.42	964.463	1156.94	964.912	Organic acids and derivatives	Carboxylic acids and derivatives	Amino acids, peptides, and analogues	302962-49-8	HMDB0015384	-	-	-	-
[truncated: 12,562 more rows]

## Sheet: Table S3
Table S3. Putative metabolites with high-confidence annotations from the negative ion mode
[truncated: 10,223 more rows]

[truncated: 2 more sheets: Table S4, Table S5]
